# Supplementary material for: Small-Molecule Inhibition of Androgen Receptor Dimerization as a Strategy against Prostate Cancer
Source: ACS Cent Sci. 2023 Mar 8;9(4):675–84. doi: 10.1021/acscentsci.2c01548 (PMC10141604; doi:10.1021/acscentsci.2c01548)
Supplement: Supplementary file 1 — oc2c01548_si_001.pdb [file oc2c01548_si_001.pdb]

ATOM      1  N   GLU C 668     -22.252  -4.062  23.844  1.00 66.98           N1+
ANISOU    1  N   GLU C 668     7915   8471   9063    238    801    245       N1+
ATOM      2  CA  GLU C 668     -22.634  -5.505  24.013  1.00 75.57           C  
ANISOU    2  CA  GLU C 668     9023   9562  10125    243    799    249       C  
ATOM      3  C   GLU C 668     -23.545  -5.617  25.260  1.00 71.45           C  
ANISOU    3  C   GLU C 668     8504   9066   9575    227    754    238       C  
ATOM      4  O   GLU C 668     -24.475  -6.418  25.216  1.00 67.53           O  
ANISOU    4  O   GLU C 668     8031   8576   9050    228    752    236       O  
ATOM      5  CB  GLU C 668     -21.406  -6.432  24.068  1.00 80.13           C  
ANISOU    5  CB  GLU C 668     9581  10117  10746    259    821    274       C  
ATOM      6  CG  GLU C 668     -21.779  -7.928  24.001  1.00 83.91           C  
ANISOU    6  CG  GLU C 668    10088  10589  11202    267    837    279       C  
ATOM      7  CD  GLU C 668     -20.606  -8.860  24.288  1.00 92.33           C  
ANISOU    7  CD  GLU C 668    11127  11644  12309    279    836    305       C  
ATOM      8  OE1 GLU C 668     -19.451  -8.449  24.043  1.00 97.87           O  
ANISOU    8  OE1 GLU C 668    11791  12329  13065    289    847    326       O  
ATOM      9  OE2 GLU C 668     -20.896  -9.979  24.764  1.00 93.84           O1-
ANISOU    9  OE2 GLU C 668    11332  11842  12480    279    824    307       O1-
ATOM     10  N   CYS C 669     -23.308  -4.834  26.334  1.00 70.30           N  
ANISOU   10  N   CYS C 669     8335   8935   9440    213    721    230       N  
ATOM     11  CA  CYS C 669     -24.209  -4.710  27.488  1.00 73.46           C  
ANISOU   11  CA  CYS C 669     8743   9359   9806    195    681    215       C  
ATOM     12  C   CYS C 669     -25.548  -4.006  27.153  1.00 70.91           C  
ANISOU   12  C   CYS C 669     8447   9047   9446    187    685    193       C  
ATOM     13  O   CYS C 669     -26.416  -3.956  28.018  1.00 63.83           O  
ANISOU   13  O   CYS C 669     7557   8169   8527    171    658    177       O  
ATOM     14  CB  CYS C 669     -23.492  -4.077  28.703  1.00 73.06           C  
ANISOU   14  CB  CYS C 669     8657   9318   9783    179    646    217       C  
ATOM     15  SG  CYS C 669     -23.226  -2.287  28.536  1.00 81.18           S  
ANISOU   15  SG  CYS C 669     9670  10345  10828    162    644    200       S  
ATOM     16  N   GLN C 670     -25.697  -3.484  25.922  1.00 66.36           N  
ANISOU   16  N   GLN C 670     7886   8459   8866    199    720    195       N  
ATOM     17  CA  GLN C 670     -26.900  -2.840  25.400  1.00 63.24           C  
ANISOU   17  CA  GLN C 670     7513   8075   8440    197    728    181       C  
ATOM     18  C   GLN C 670     -28.039  -3.861  25.169  1.00 58.16           C  
ANISOU   18  C   GLN C 670     6904   7445   7748    196    728    174       C  
ATOM     19  O   GLN C 670     -27.840  -4.768  24.359  1.00 52.22           O  
ANISOU   19  O   GLN C 670     6169   6685   6986    204    750    182       O  
ATOM     20  CB  GLN C 670     -26.536  -2.128  24.084  1.00 64.65           C  
ANISOU   20  CB  GLN C 670     7690   8237   8636    208    762    188       C  
ATOM     21  CG  GLN C 670     -25.616  -0.904  24.307  1.00 67.88           C  
ANISOU   21  CG  GLN C 670     8068   8635   9085    203    759    189       C  
ATOM     22  CD  GLN C 670     -26.100   0.357  23.588  1.00 74.03           C  
ANISOU   22  CD  GLN C 670     8853   9409   9865    208    782    187       C  
ATOM     23  OE1 GLN C 670     -27.277   0.705  23.650  1.00 74.98           O  
ANISOU   23  OE1 GLN C 670     8992   9544   9953    206    778    178       O  
ATOM     24  NE2 GLN C 670     -25.183   1.075  22.938  1.00 75.22           N  
ANISOU   24  NE2 GLN C 670     8987   9538  10055    216    808    197       N  
ATOM     25  N   PRO C 671     -29.191  -3.707  25.869  1.00 56.89           N  
ANISOU   25  N   PRO C 671     6752   7305   7556    183    705    159       N  
ATOM     26  CA  PRO C 671     -30.374  -4.588  25.717  1.00 52.38           C  
ANISOU   26  CA  PRO C 671     6209   6751   6942    178    700    151       C  
ATOM     27  C   PRO C 671     -30.902  -4.700  24.274  1.00 46.98           C  
ANISOU   27  C   PRO C 671     5547   6067   6236    185    728    155       C  
ATOM     28  O   PRO C 671     -30.963  -3.682  23.583  1.00 50.31           O  
ANISOU   28  O   PRO C 671     5965   6483   6667    193    745    161       O  
ATOM     29  CB  PRO C 671     -31.426  -3.928  26.623  1.00 56.75           C  
ANISOU   29  CB  PRO C 671     6763   7322   7477    166    677    136       C  
ATOM     30  CG  PRO C 671     -30.644  -3.130  27.642  1.00 53.58           C  
ANISOU   30  CG  PRO C 671     6335   6913   7111    160    663    135       C  
ATOM     31  CD  PRO C 671     -29.462  -2.639  26.836  1.00 55.55           C  
ANISOU   31  CD  PRO C 671     6572   7143   7392    173    690    148       C  
ATOM     32  N   ILE C 672     -31.260  -5.924  23.851  1.00 41.65           N  
ANISOU   32  N   ILE C 672     4896   5395   5533    183    735    153       N  
ATOM     33  CA  ILE C 672     -31.722  -6.204  22.485  1.00 41.60           C  
ANISOU   33  CA  ILE C 672     4913   5391   5500    185    761    155       C  
ATOM     34  C   ILE C 672     -33.234  -6.497  22.385  1.00 43.53           C  
ANISOU   34  C   ILE C 672     5179   5664   5696    171    748    144       C  
ATOM     35  O   ILE C 672     -33.775  -6.357  21.288  1.00 41.27           O  
ANISOU   35  O   ILE C 672     4905   5387   5387    171    762    147       O  
ATOM     36  CB  ILE C 672     -30.929  -7.373  21.828  1.00 41.45           C  
ANISOU   36  CB  ILE C 672     4910   5350   5486    190    791    162       C  
ATOM     37  CG1 ILE C 672     -31.103  -8.752  22.504  1.00 43.87           C  
ANISOU   37  CG1 ILE C 672     5234   5659   5774    181    785    155       C  
ATOM     38  CG2 ILE C 672     -29.437  -7.008  21.695  1.00 45.83           C  
ANISOU   38  CG2 ILE C 672     5439   5877   6095    205    806    178       C  
ATOM     39  CD1 ILE C 672     -30.568  -9.927  21.673  1.00 45.15           C  
ANISOU   39  CD1 ILE C 672     5418   5797   5940    186    822    161       C  
ATOM     40  N   PHE C 673     -33.894  -6.869  23.497  1.00 37.90           N  
ANISOU   40  N   PHE C 673     4469   4964   4966    160    725    132       N  
ATOM     41  CA  PHE C 673     -35.332  -7.168  23.538  1.00 34.68           C  
ANISOU   41  CA  PHE C 673     4076   4583   4515    145    711    120       C  
ATOM     42  C   PHE C 673     -36.107  -6.217  24.461  1.00 35.41           C  
ANISOU   42  C   PHE C 673     4152   4691   4611    143    688    115       C  
ATOM     43  O   PHE C 673     -37.329  -6.206  24.367  1.00 36.57           O  
ANISOU   43  O   PHE C 673     4305   4862   4728    134    679    110       O  
ATOM     44  CB  PHE C 673     -35.563  -8.626  23.999  1.00 34.93           C  
ANISOU   44  CB  PHE C 673     4130   4618   4522    132    709    110       C  
ATOM     45  CG  PHE C 673     -34.910  -9.711  23.159  1.00 38.83           C  
ANISOU   45  CG  PHE C 673     4645   5093   5013    134    738    113       C  
ATOM     46  CD1 PHE C 673     -34.945  -9.666  21.747  1.00 43.23           C  
ANISOU   46  CD1 PHE C 673     5214   5647   5561    136    763    120       C  
ATOM     47  CD2 PHE C 673     -34.374 -10.853  23.792  1.00 40.02           C  
ANISOU   47  CD2 PHE C 673     4803   5227   5175    134    744    113       C  
ATOM     48  CE1 PHE C 673     -34.380 -10.694  21.005  1.00 44.19           C  
ANISOU   48  CE1 PHE C 673     5358   5746   5685    137    797    123       C  
ATOM     49  CE2 PHE C 673     -33.821 -11.872  23.031  1.00 47.82           C  
ANISOU   49  CE2 PHE C 673     5810   6191   6166    137    778    118       C  
ATOM     50  CZ  PHE C 673     -33.815 -11.790  21.645  1.00 45.48           C  
ANISOU   50  CZ  PHE C 673     5528   5889   5861    139    806    122       C  
ATOM     51  N   LEU C 674     -35.422  -5.457  25.333  1.00 33.06           N  
ANISOU   51  N   LEU C 674     3833   4381   4347    149    679    117       N  
ATOM     52  CA  LEU C 674     -36.019  -4.621  26.381  1.00 35.70           C  
ANISOU   52  CA  LEU C 674     4155   4726   4683    143    660    108       C  
ATOM     53  C   LEU C 674     -36.979  -3.532  25.867  1.00 36.71           C  
ANISOU   53  C   LEU C 674     4279   4868   4799    147    667    113       C  
ATOM     54  O   LEU C 674     -38.004  -3.319  26.507  1.00 41.55           O  
ANISOU   54  O   LEU C 674     4891   5496   5397    140    655    106       O  
ATOM     55  CB  LEU C 674     -34.877  -4.095  27.280  1.00 36.70           C  
ANISOU   55  CB  LEU C 674     4260   4835   4848    145    654    109       C  
ATOM     56  CG  LEU C 674     -35.183  -3.274  28.561  1.00 39.48           C  
ANISOU   56  CG  LEU C 674     4604   5189   5208    133    632     96       C  
ATOM     57  CD1 LEU C 674     -35.178  -1.754  28.319  1.00 36.98           C  
ANISOU   57  CD1 LEU C 674     4268   4860   4921    134    637     96       C  
ATOM     58  CD2 LEU C 674     -36.404  -3.756  29.373  1.00 35.87           C  
ANISOU   58  CD2 LEU C 674     4160   4749   4719    122    620     84       C  
ATOM     59  N   ASN C 675     -36.695  -2.930  24.696  1.00 36.08           N  
ANISOU   59  N   ASN C 675     4196   4783   4728    159    686    127       N  
ATOM     60  CA  ASN C 675     -37.613  -1.996  24.023  1.00 37.44           C  
ANISOU   60  CA  ASN C 675     4363   4969   4893    166    692    137       C  
ATOM     61  C   ASN C 675     -38.889  -2.677  23.499  1.00 35.89           C  
ANISOU   61  C   ASN C 675     4180   4802   4653    157    685    136       C  
ATOM     62  O   ASN C 675     -39.938  -2.032  23.504  1.00 36.11           O  
ANISOU   62  O   ASN C 675     4200   4848   4672    156    678    138       O  
ATOM     63  CB  ASN C 675     -36.891  -1.235  22.884  1.00 45.71           C  
ANISOU   63  CB  ASN C 675     5404   6004   5957    182    716    154       C  
ATOM     64  CG  ASN C 675     -35.818  -0.221  23.314  1.00 53.20           C  
ANISOU   64  CG  ASN C 675     6334   6926   6953    190    725    155       C  
ATOM     65  OD1 ASN C 675     -35.074   0.264  22.465  1.00 53.94           O  
ANISOU   65  OD1 ASN C 675     6418   7011   7065    181    712    142       O  
ATOM     66  ND2 ASN C 675     -35.733   0.134  24.599  1.00 54.27           N  
ANISOU   66  ND2 ASN C 675     6465   7049   7105    204    749    171       N  
ATOM     67  N   VAL C 676     -38.804  -3.961  23.104  1.00 32.21           N  
ANISOU   67  N   VAL C 676     3734   4341   4163    148    687    132       N  
ATOM     68  CA  VAL C 676     -39.976  -4.764  22.753  1.00 33.76           C  
ANISOU   68  CA  VAL C 676     3944   4564   4317    132    678    127       C  
ATOM     69  C   VAL C 676     -40.782  -5.144  24.010  1.00 32.01           C  
ANISOU   69  C   VAL C 676     3721   4352   4090    120    658    111       C  
ATOM     70  O   VAL C 676     -41.997  -4.982  23.968  1.00 32.30           O  
ANISOU   70  O   VAL C 676     3752   4411   4108    114    648    111       O  
ATOM     71  CB  VAL C 676     -39.639  -6.054  21.949  1.00 35.89           C  
ANISOU   71  CB  VAL C 676     4240   4831   4564    122    689    122       C  
ATOM     72  CG1 VAL C 676     -40.888  -6.885  21.579  1.00 31.51           C  
ANISOU   72  CG1 VAL C 676     3702   4307   3964    101    680    114       C  
ATOM     73  CG2 VAL C 676     -38.844  -5.726  20.673  1.00 35.44           C  
ANISOU   73  CG2 VAL C 676     4187   4765   4511    133    711    138       C  
ATOM     74  N   LEU C 677     -40.110  -5.566  25.104  1.00 31.23           N  
ANISOU   74  N   LEU C 677     3623   4234   4008    118    652    100       N  
ATOM     75  CA  LEU C 677     -40.729  -5.892  26.401  1.00 31.83           C  
ANISOU   75  CA  LEU C 677     3701   4316   4076    106    634     85       C  
ATOM     76  C   LEU C 677     -41.550  -4.728  26.986  1.00 31.71           C  
ANISOU   76  C   LEU C 677     3668   4310   4067    109    629     86       C  
ATOM     77  O   LEU C 677     -42.646  -4.973  27.485  1.00 31.31           O  
ANISOU   77  O   LEU C 677     3620   4277   4000     98    620     79       O  
ATOM     78  CB  LEU C 677     -39.681  -6.359  27.443  1.00 30.72           C  
ANISOU   78  CB  LEU C 677     3562   4154   3954    105    628     77       C  
ATOM     79  CG  LEU C 677     -38.910  -7.656  27.110  1.00 31.84           C  
ANISOU   79  CG  LEU C 677     3721   4284   4091    103    636     77       C  
ATOM     80  CD1 LEU C 677     -37.883  -7.991  28.215  1.00 33.09           C  
ANISOU   80  CD1 LEU C 677     3878   4425   4267    103    626     74       C  
ATOM     81  CD2 LEU C 677     -39.837  -8.846  26.811  1.00 30.36           C  
ANISOU   81  CD2 LEU C 677     3556   4111   3867     89    642     70       C  
ATOM     82  N   GLU C 678     -41.025  -3.496  26.865  1.00 32.93           N  
ANISOU   82  N   GLU C 678     3807   4453   4249    123    638     97       N  
ATOM     83  CA  GLU C 678     -41.687  -2.238  27.217  1.00 34.60           C  
ANISOU   83  CA  GLU C 678     4003   4667   4476    129    641    101       C  
ATOM     84  C   GLU C 678     -42.954  -1.966  26.385  1.00 33.09           C  
ANISOU   84  C   GLU C 678     3805   4501   4267    134    645    115       C  
ATOM     85  O   GLU C 678     -43.961  -1.546  26.953  1.00 31.81           O  
ANISOU   85  O   GLU C 678     3634   4348   4102    132    642    115       O  
ATOM     86  CB  GLU C 678     -40.678  -1.080  27.055  1.00 40.64           C  
ANISOU   86  CB  GLU C 678     4754   5408   5277    142    654    108       C  
ATOM     87  CG  GLU C 678     -39.602  -1.044  28.159  1.00 51.01           C  
ANISOU   87  CG  GLU C 678     6068   6699   6613    136    648     95       C  
ATOM     88  CD  GLU C 678     -38.470  -0.041  27.904  1.00 66.27           C  
ANISOU   88  CD  GLU C 678     7988   8609   8582    146    662    102       C  
ATOM     89  OE1 GLU C 678     -37.891   0.412  28.914  1.00 69.44           O  
ANISOU   89  OE1 GLU C 678     8384   8995   9004    137    656     91       O  
ATOM     90  OE2 GLU C 678     -38.176   0.244  26.722  1.00 70.96           O1-
ANISOU   90  OE2 GLU C 678     8578   9201   9184    160    679    119       O1-
ATOM     91  N   ALA C 679     -42.879  -2.212  25.065  1.00 31.51           N  
ANISOU   91  N   ALA C 679     3609   4311   4050    138    650    129       N  
ATOM     92  CA  ALA C 679     -43.965  -1.971  24.114  1.00 32.43           C  
ANISOU   92  CA  ALA C 679     3717   4457   4147    141    650    147       C  
ATOM     93  C   ALA C 679     -45.130  -2.973  24.216  1.00 30.97           C  
ANISOU   93  C   ALA C 679     3538   4301   3927    122    634    139       C  
ATOM     94  O   ALA C 679     -46.271  -2.567  23.995  1.00 31.76           O  
ANISOU   94  O   ALA C 679     3623   4426   4017    122    630    151       O  
ATOM     95  CB  ALA C 679     -43.387  -1.957  22.690  1.00 30.34           C  
ANISOU   95  CB  ALA C 679     3458   4196   3874    149    661    164       C  
ATOM     96  N   ILE C 680     -44.833  -4.245  24.536  1.00 30.45           N  
ANISOU   96  N   ILE C 680     3493   4232   3845    105    628    119       N  
ATOM     97  CA  ILE C 680     -45.819  -5.332  24.586  1.00 29.91           C  
ANISOU   97  CA  ILE C 680     3433   4188   3743     83    616    109       C  
ATOM     98  C   ILE C 680     -46.405  -5.576  25.992  1.00 30.90           C  
ANISOU   98  C   ILE C 680     3559   4307   3875     75    608     91       C  
ATOM     99  O   ILE C 680     -47.348  -6.363  26.090  1.00 32.56           O  
ANISOU   99  O   ILE C 680     3774   4535   4061     57    600     81       O  
ATOM    100  CB  ILE C 680     -45.238  -6.679  24.058  1.00 30.77           C  
ANISOU  100  CB  ILE C 680     3569   4294   3827     68    619     98       C  
ATOM    101  CG1 ILE C 680     -44.174  -7.353  24.963  1.00 29.58           C  
ANISOU  101  CG1 ILE C 680     3432   4110   3695     69    623     82       C  
ATOM    102  CG2 ILE C 680     -44.748  -6.537  22.603  1.00 31.08           C  
ANISOU  102  CG2 ILE C 680     3612   4339   3855     74    630    115       C  
ATOM    103  CD1 ILE C 680     -43.852  -8.802  24.575  1.00 27.06           C  
ANISOU  103  CD1 ILE C 680     3141   3782   3358     55    631     70       C  
ATOM    104  N   GLU C 681     -45.851  -4.930  27.038  1.00 30.19           N  
ANISOU  104  N   GLU C 681     3463   4191   3814     84    611     85       N  
ATOM    105  CA  GLU C 681     -46.291  -5.061  28.432  1.00 31.40           C  
ANISOU  105  CA  GLU C 681     3619   4338   3971     76    605     69       C  
ATOM    106  C   GLU C 681     -47.780  -4.676  28.578  1.00 31.54           C  
ANISOU  106  C   GLU C 681     3623   4380   3981     72    604     74       C  
ATOM    107  O   GLU C 681     -48.108  -3.533  28.253  1.00 30.07           O  
ANISOU  107  O   GLU C 681     3416   4203   3804     84    610     93       O  
ATOM    108  CB  GLU C 681     -45.402  -4.165  29.331  1.00 33.31           C  
ANISOU  108  CB  GLU C 681     3856   4553   4245     85    610     65       C  
ATOM    109  CG  GLU C 681     -45.717  -4.205  30.849  1.00 38.39           C  
ANISOU  109  CG  GLU C 681     4507   5191   4888     73    605     48       C  
ATOM    110  CD  GLU C 681     -45.572  -5.584  31.506  1.00 41.32           C  
ANISOU  110  CD  GLU C 681     4901   5559   5239     57    593     32       C  
ATOM    111  OE1 GLU C 681     -46.109  -5.741  32.624  1.00 47.12           O  
ANISOU  111  OE1 GLU C 681     5645   6290   5969     47    589     18       O  
ATOM    112  OE2 GLU C 681     -44.921  -6.465  30.902  1.00 40.09           O1-
ANISOU  112  OE2 GLU C 681     4755   5404   5073     56    592     34       O1-
ATOM    113  N   PRO C 682     -48.654  -5.618  29.016  1.00 31.63           N  
ANISOU  113  N   PRO C 682     3643   4404   3972     54    597     61       N  
ATOM    114  CA  PRO C 682     -50.089  -5.341  29.212  1.00 31.95           C  
ANISOU  114  CA  PRO C 682     3662   4468   4007     52    597     71       C  
ATOM    115  C   PRO C 682     -50.399  -4.147  30.124  1.00 33.95           C  
ANISOU  115  C   PRO C 682     3901   4708   4290     65    608     75       C  
ATOM    116  O   PRO C 682     -49.691  -3.919  31.106  1.00 32.91           O  
ANISOU  116  O   PRO C 682     3782   4549   4173     65    613     60       O  
ATOM    117  CB  PRO C 682     -50.638  -6.638  29.828  1.00 33.82           C  
ANISOU  117  CB  PRO C 682     3915   4715   4220     28    590     52       C  
ATOM    118  CG  PRO C 682     -49.710  -7.722  29.320  1.00 34.19           C  
ANISOU  118  CG  PRO C 682     3988   4751   4251     19    587     39       C  
ATOM    119  CD  PRO C 682     -48.358  -7.023  29.311  1.00 32.75           C  
ANISOU  119  CD  PRO C 682     3809   4540   4093     36    591     42       C  
ATOM    120  N   GLY C 683     -51.495  -3.447  29.793  1.00 34.00           N  
ANISOU  120  N   GLY C 683     3882   4732   4304     72    614     92       N  
ATOM    121  CA  GLY C 683     -52.095  -2.421  30.641  1.00 34.17           C  
ANISOU  121  CA  GLY C 683     3892   4736   4353     82    632     93       C  
ATOM    122  C   GLY C 683     -52.787  -3.053  31.861  1.00 37.35           C  
ANISOU  122  C   GLY C 683     4306   5137   4748     64    633     72       C  
ATOM    123  O   GLY C 683     -52.733  -4.265  32.088  1.00 37.60           O  
ANISOU  123  O   GLY C 683     4359   5168   4757     46    621     53       O  
ATOM    124  N   VAL C 684     -53.437  -2.201  32.663  1.00 35.86           N  
ANISOU  124  N   VAL C 684     4100   4946   4577     70    649     79       N  
ATOM    125  CA  VAL C 684     -54.122  -2.600  33.890  1.00 36.01           C  
ANISOU  125  CA  VAL C 684     4133   4952   4594     56    658     58       C  
ATOM    126  C   VAL C 684     -55.456  -3.308  33.582  1.00 37.69           C  
ANISOU  126  C   VAL C 684     4328   5196   4793     45    652     65       C  
ATOM    127  O   VAL C 684     -56.236  -2.819  32.763  1.00 36.23           O  
ANISOU  127  O   VAL C 684     4112   5040   4614     55    650     92       O  
ATOM    128  CB  VAL C 684     -54.370  -1.365  34.798  1.00 38.47           C  
ANISOU  128  CB  VAL C 684     4443   5235   4937     67    685     57       C  
ATOM    129  CG1 VAL C 684     -55.254  -1.638  36.030  1.00 39.53           C  
ANISOU  129  CG1 VAL C 684     4585   5360   5071     54    700     42       C  
ATOM    130  CG2 VAL C 684     -53.032  -0.758  35.262  1.00 40.07           C  
ANISOU  130  CG2 VAL C 684     4670   5408   5146     67    685     42       C  
ATOM    131  N   VAL C 685     -55.675  -4.444  34.262  1.00 33.02           N  
ANISOU  131  N   VAL C 685     3758   4604   4183     24    647     42       N  
ATOM    132  CA  VAL C 685     -56.865  -5.278  34.133  1.00 35.67           C  
ANISOU  132  CA  VAL C 685     4082   4967   4501      7    641     42       C  
ATOM    133  C   VAL C 685     -57.680  -5.169  35.435  1.00 36.31           C  
ANISOU  133  C   VAL C 685     4169   5031   4595      1    662     29       C  
ATOM    134  O   VAL C 685     -57.151  -5.454  36.511  1.00 33.88           O  
ANISOU  134  O   VAL C 685     3893   4694   4284     -4    668      7       O  
ATOM    135  CB  VAL C 685     -56.481  -6.770  33.901  1.00 36.50           C  
ANISOU  135  CB  VAL C 685     4215   5081   4573    -14    622     23       C  
ATOM    136  CG1 VAL C 685     -57.694  -7.717  33.821  1.00 35.67           C  
ANISOU  136  CG1 VAL C 685     4101   5001   4449    -36    618     18       C  
ATOM    137  CG2 VAL C 685     -55.627  -6.939  32.630  1.00 34.16           C  
ANISOU  137  CG2 VAL C 685     3918   4798   4264    -10    606     34       C  
ATOM    138  N   CYS C 686     -58.954  -4.770  35.297  1.00 35.49           N  
ANISOU  138  N   CYS C 686     4034   4944   4506      5    673     46       N  
ATOM    139  CA  CYS C 686     -59.940  -4.741  36.378  1.00 40.57           C  
ANISOU  139  CA  CYS C 686     4676   5576   5163      0    696     39       C  
ATOM    140  C   CYS C 686     -60.611  -6.116  36.514  1.00 37.97           C  
ANISOU  140  C   CYS C 686     4354   5263   4808    -26    687     22       C  
ATOM    141  O   CYS C 686     -60.846  -6.784  35.507  1.00 35.39           O  
ANISOU  141  O   CYS C 686     4017   4967   4462    -38    665     27       O  
ATOM    142  CB  CYS C 686     -60.994  -3.642  36.148  1.00 45.05           C  
ANISOU  142  CB  CYS C 686     5200   6151   5766     21    717     70       C  
ATOM    143  SG  CYS C 686     -60.302  -2.033  36.623  1.00 61.68           S  
ANISOU  143  SG  CYS C 686     7315   8211   7909     46    752     72       S  
ATOM    144  N   ALA C 687     -60.918  -6.499  37.763  1.00 36.02           N  
ANISOU  144  N   ALA C 687     4129   4994   4563    -37    705      2       N  
ATOM    145  CA  ALA C 687     -61.558  -7.764  38.125  1.00 37.06           C  
ANISOU  145  CA  ALA C 687     4269   5136   4673    -62    701    -13       C  
ATOM    146  C   ALA C 687     -63.073  -7.790  37.862  1.00 37.84           C  
ANISOU  146  C   ALA C 687     4326   5262   4786    -66    710      3       C  
ATOM    147  O   ALA C 687     -63.617  -8.869  37.634  1.00 36.40           O  
ANISOU  147  O   ALA C 687     4144   5101   4585    -90    700     -6       O  
ATOM    148  CB  ALA C 687     -61.286  -8.034  39.612  1.00 34.32           C  
ANISOU  148  CB  ALA C 687     3965   4756   4317    -72    716    -40       C  
ATOM    149  N   GLY C 688     -63.724  -6.616  37.914  1.00 37.89           N  
ANISOU  149  N   GLY C 688     4299   5267   4828    -45    730     27       N  
ATOM    150  CA  GLY C 688     -65.177  -6.474  37.838  1.00 39.49           C  
ANISOU  150  CA  GLY C 688     4462   5486   5054    -46    747     43       C  
ATOM    151  C   GLY C 688     -65.845  -6.716  39.204  1.00 41.27           C  
ANISOU  151  C   GLY C 688     4707   5685   5285    -60    778     21       C  
ATOM    152  O   GLY C 688     -67.050  -6.965  39.233  1.00 45.49           O  
ANISOU  152  O   GLY C 688     5215   6238   5831    -70    787     28       O  
ATOM    153  N   HIS C 689     -65.085  -6.668  40.317  1.00 38.64           N  
ANISOU  153  N   HIS C 689     4421   5312   4946    -61    794     -3       N  
ATOM    154  CA  HIS C 689     -65.589  -6.886  41.674  1.00 39.46           C  
ANISOU  154  CA  HIS C 689     4552   5388   5051    -73    823    -25       C  
ATOM    155  C   HIS C 689     -66.496  -5.739  42.141  1.00 44.77           C  
ANISOU  155  C   HIS C 689     5199   6044   5765    -56    864     -8       C  
ATOM    156  O   HIS C 689     -66.093  -4.576  42.089  1.00 41.80           O  
ANISOU  156  O   HIS C 689     4814   5652   5414    -33    879      6       O  
ATOM    157  CB  HIS C 689     -64.412  -7.077  42.654  1.00 36.55           C  
ANISOU  157  CB  HIS C 689     4240   4983   4662    -78    826    -52       C  
ATOM    158  CG  HIS C 689     -64.820  -7.401  44.077  1.00 38.91           C  
ANISOU  158  CG  HIS C 689     4575   5253   4954    -94    854    -76       C  
ATOM    159  ND1 HIS C 689     -65.495  -8.577  44.423  1.00 36.52           N  
ANISOU  159  ND1 HIS C 689     4283   4959   4632   -116    852    -90       N  
ATOM    160  CD2 HIS C 689     -64.624  -6.660  45.224  1.00 37.38           C  
ANISOU  160  CD2 HIS C 689     4409   5022   4771    -92    888    -88       C  
ATOM    161  CE1 HIS C 689     -65.672  -8.507  45.735  1.00 36.80           C  
ANISOU  161  CE1 HIS C 689     4354   4963   4663   -126    880   -110       C  
ATOM    162  NE2 HIS C 689     -65.177  -7.389  46.264  1.00 36.19           N  
ANISOU  162  NE2 HIS C 689     4288   4858   4602   -112    902   -110       N  
ATOM    163  N   ASP C 690     -67.681  -6.117  42.643  1.00 47.60           N  
ANISOU  163  N   ASP C 690     5548   6402   6134    -68    887    -12       N  
ATOM    164  CA  ASP C 690     -68.609  -5.231  43.335  1.00 50.80           C  
ANISOU  164  CA  ASP C 690     5930   6789   6582    -53    933      2       C  
ATOM    165  C   ASP C 690     -68.097  -5.047  44.774  1.00 48.50           C  
ANISOU  165  C   ASP C 690     5696   6445   6285    -58    966    -26       C  
ATOM    166  O   ASP C 690     -68.167  -5.988  45.561  1.00 46.56           O  
ANISOU  166  O   ASP C 690     5483   6185   6020    -79    978    -51       O  
ATOM    167  CB  ASP C 690     -70.046  -5.810  43.289  1.00 52.21           C  
ANISOU  167  CB  ASP C 690     6071   6991   6775    -66    942     12       C  
ATOM    168  CG  ASP C 690     -71.132  -4.911  43.894  1.00 60.38           C  
ANISOU  168  CG  ASP C 690     7073   8007   7860    -49    994     32       C  
ATOM    169  OD1 ASP C 690     -70.847  -3.716  44.132  1.00 57.30           O  
ANISOU  169  OD1 ASP C 690     6686   7587   7495    -25   1023     42       O  
ATOM    170  OD2 ASP C 690     -72.251  -5.436  44.075  1.00 62.15           O1-
ANISOU  170  OD2 ASP C 690     7268   8244   8099    -61   1008     38       O1-
ATOM    171  N   ASN C 691     -67.585  -3.849  45.094  1.00 44.82           N  
ANISOU  171  N   ASN C 691     5244   5953   5831    -41    981    -24       N  
ATOM    172  CA  ASN C 691     -67.069  -3.511  46.428  1.00 47.51           C  
ANISOU  172  CA  ASN C 691     5639   6246   6166    -49   1015    -52       C  
ATOM    173  C   ASN C 691     -68.176  -3.216  47.464  1.00 49.35           C  
ANISOU  173  C   ASN C 691     5878   6448   6424    -52   1073    -58       C  
ATOM    174  O   ASN C 691     -67.830  -3.036  48.631  1.00 49.83           O  
ANISOU  174  O   ASN C 691     5990   6471   6472    -64   1099    -84       O  
ATOM    175  CB  ASN C 691     -66.045  -2.358  46.303  1.00 44.52           C  
ANISOU  175  CB  ASN C 691     5277   5846   5790    -35   1015    -53       C  
ATOM    176  CG  ASN C 691     -64.695  -2.845  45.768  1.00 45.94           C  
ANISOU  176  CG  ASN C 691     5481   6042   5932    -44    964    -65       C  
ATOM    177  OD1 ASN C 691     -63.894  -3.403  46.519  1.00 43.79           O  
ANISOU  177  OD1 ASN C 691     5257   5756   5625    -64    952    -93       O  
ATOM    178  ND2 ASN C 691     -64.441  -2.654  44.473  1.00 40.98           N  
ANISOU  178  ND2 ASN C 691     4817   5442   5311    -27    935    -41       N  
ATOM    179  N   ASN C 692     -69.466  -3.220  47.065  1.00 54.09           N  
ANISOU  179  N   ASN C 692     6428   7065   7056    -45   1091    -34       N  
ATOM    180  CA  ASN C 692     -70.608  -3.212  47.995  1.00 60.87           C  
ANISOU  180  CA  ASN C 692     7292   7898   7935    -52   1142    -41       C  
ATOM    181  C   ASN C 692     -70.899  -4.604  48.581  1.00 66.03           C  
ANISOU  181  C   ASN C 692     7976   8554   8555    -81   1135    -68       C  
ATOM    182  O   ASN C 692     -71.504  -4.653  49.653  1.00 64.71           O  
ANISOU  182  O   ASN C 692     7836   8356   8393    -92   1178    -84       O  
ATOM    183  CB  ASN C 692     -71.875  -2.652  47.300  1.00 63.17           C  
ANISOU  183  CB  ASN C 692     7512   8207   8280    -31   1167     -1       C  
ATOM    184  CG  ASN C 692     -71.958  -1.122  47.226  1.00 69.70           C  
ANISOU  184  CG  ASN C 692     8323   9007   9152     -2   1210     20       C  
ATOM    185  OD1 ASN C 692     -73.050  -0.566  47.313  1.00 65.85           O  
ANISOU  185  OD1 ASN C 692     7866   8497   8653      4   1208     11       O  
ATOM    186  ND2 ASN C 692     -70.829  -0.427  47.071  1.00 72.07           N  
ANISOU  186  ND2 ASN C 692     8574   9304   9504     15   1253     50       N  
ATOM    187  N   GLN C 693     -70.464  -5.696  47.920  1.00 66.22           N  
ANISOU  187  N   GLN C 693     7994   8616   8550    -94   1084    -70       N  
ATOM    188  CA  GLN C 693     -70.559  -7.053  48.469  1.00 68.60           C  
ANISOU  188  CA  GLN C 693     8326   8921   8817   -121   1073    -95       C  
ATOM    189  C   GLN C 693     -69.739  -7.206  49.766  1.00 63.41           C  
ANISOU  189  C   GLN C 693     7744   8224   8126   -136   1087   -129       C  
ATOM    190  O   GLN C 693     -68.632  -6.667  49.827  1.00 63.13           O  
ANISOU  190  O   GLN C 693     7739   8168   8077   -131   1081   -138       O  
ATOM    191  CB  GLN C 693     -70.084  -8.105  47.434  1.00 73.68           C  
ANISOU  191  CB  GLN C 693     8959   9606   9430   -132   1016    -95       C  
ATOM    192  CG  GLN C 693     -71.186  -8.646  46.507  1.00 80.38           C  
ANISOU  192  CG  GLN C 693     9756  10494  10289   -142   1003    -80       C  
ATOM    193  CD  GLN C 693     -72.189  -9.524  47.260  1.00 81.45           C  
ANISOU  193  CD  GLN C 693     9903  10616  10426   -163   1036    -96       C  
ATOM    194  OE1 GLN C 693     -73.278  -9.075  47.607  1.00 79.40           O  
ANISOU  194  OE1 GLN C 693     9687  10350  10132   -185   1028   -122       O  
ATOM    195  NE2 GLN C 693     -71.816 -10.775  47.540  1.00 80.56           N  
ANISOU  195  NE2 GLN C 693     9751  10498  10357   -154   1075    -78       N  
ATOM    196  N   PRO C 694     -70.255  -7.987  50.746  1.00 60.73           N  
ANISOU  196  N   PRO C 694     7432   7872   7771   -157   1105   -149       N  
ATOM    197  CA  PRO C 694     -69.435  -8.511  51.854  1.00 57.60           C  
ANISOU  197  CA  PRO C 694     7105   7445   7333   -173   1108   -178       C  
ATOM    198  C   PRO C 694     -68.174  -9.251  51.382  1.00 48.99           C  
ANISOU  198  C   PRO C 694     6037   6372   6202   -178   1054   -185       C  
ATOM    199  O   PRO C 694     -68.211  -9.922  50.347  1.00 48.41           O  
ANISOU  199  O   PRO C 694     5930   6333   6127   -176   1019   -173       O  
ATOM    200  CB  PRO C 694     -70.384  -9.477  52.589  1.00 65.91           C  
ANISOU  200  CB  PRO C 694     8173   8489   8379   -194   1134   -192       C  
ATOM    201  CG  PRO C 694     -71.777  -8.978  52.261  1.00 68.09           C  
ANISOU  201  CG  PRO C 694     8394   8767   8708   -182   1174   -171       C  
ATOM    202  CD  PRO C 694     -71.628  -8.489  50.829  1.00 64.42           C  
ANISOU  202  CD  PRO C 694     7869   8345   8262   -165   1135   -143       C  
ATOM    203  N   ASP C 695     -67.098  -9.136  52.176  1.00 46.14           N  
ANISOU  203  N   ASP C 695     5731   5988   5810   -185   1048   -203       N  
ATOM    204  CA  ASP C 695     -65.869  -9.925  52.043  1.00 44.70           C  
ANISOU  204  CA  ASP C 695     5579   5817   5587   -192   1001   -211       C  
ATOM    205  C   ASP C 695     -66.103 -11.379  52.495  1.00 41.78           C  
ANISOU  205  C   ASP C 695     5232   5452   5189   -211    996   -223       C  
ATOM    206  O   ASP C 695     -65.546 -11.816  53.500  1.00 43.53           O  
ANISOU  206  O   ASP C 695     5506   5655   5377   -224    996   -239       O  
ATOM    207  CB  ASP C 695     -64.656  -9.280  52.761  1.00 42.39           C  
ANISOU  207  CB  ASP C 695     5334   5499   5270   -195    997   -225       C  
ATOM    208  CG  ASP C 695     -64.347  -7.839  52.342  1.00 44.08           C  
ANISOU  208  CG  ASP C 695     5525   5712   5511   -178    997   -213       C  
ATOM    209  OD1 ASP C 695     -64.618  -7.491  51.171  1.00 42.56           O  
ANISOU  209  OD1 ASP C 695     5280   5544   5345   -160    982   -192       O  
ATOM    210  OD2 ASP C 695     -63.727  -7.136  53.169  1.00 43.58           O1-
ANISOU  210  OD2 ASP C 695     5498   5621   5437   -184   1011   -227       O1-
ATOM    211  N   SER C 696     -66.943 -12.099  51.740  1.00 40.39           N  
ANISOU  211  N   SER C 696     5018   5301   5027   -213    992   -214       N  
ATOM    212  CA  SER C 696     -67.171 -13.531  51.865  1.00 40.70           C  
ANISOU  212  CA  SER C 696     5080   5342   5041   -231    989   -226       C  
ATOM    213  C   SER C 696     -66.150 -14.281  51.000  1.00 37.82           C  
ANISOU  213  C   SER C 696     4719   4999   4651   -231    943   -224       C  
ATOM    214  O   SER C 696     -65.657 -13.732  50.012  1.00 40.09           O  
ANISOU  214  O   SER C 696     4973   5308   4948   -218    915   -210       O  
ATOM    215  CB  SER C 696     -68.636 -13.835  51.474  1.00 36.04           C  
ANISOU  215  CB  SER C 696     4451   4764   4476   -241   1014   -222       C  
ATOM    216  OG  SER C 696     -68.884 -13.730  50.085  1.00 41.68           O  
ANISOU  216  OG  SER C 696     5108   5514   5211   -232    991   -204       O  
ATOM    217  N   PHE C 697     -65.887 -15.543  51.371  1.00 35.91           N  
ANISOU  217  N   PHE C 697     4518   4749   4377   -245    937   -236       N  
ATOM    218  CA  PHE C 697     -65.055 -16.466  50.598  1.00 36.22           C  
ANISOU  218  CA  PHE C 697     4559   4806   4397   -247    903   -233       C  
ATOM    219  C   PHE C 697     -65.551 -16.662  49.153  1.00 36.26           C  
ANISOU  219  C   PHE C 697     4509   4844   4421   -247    890   -222       C  
ATOM    220  O   PHE C 697     -64.737 -16.619  48.234  1.00 35.30           O  
ANISOU  220  O   PHE C 697     4370   4741   4300   -237    860   -212       O  
ATOM    221  CB  PHE C 697     -64.925 -17.797  51.366  1.00 35.73           C  
ANISOU  221  CB  PHE C 697     4537   4729   4307   -263    914   -246       C  
ATOM    222  CG  PHE C 697     -64.168 -18.899  50.648  1.00 37.78           C  
ANISOU  222  CG  PHE C 697     4804   5001   4547   -265    887   -243       C  
ATOM    223  CD1 PHE C 697     -62.801 -18.730  50.356  1.00 35.66           C  
ANISOU  223  CD1 PHE C 697     4546   4734   4267   -250    855   -234       C  
ATOM    224  CD2 PHE C 697     -64.826 -20.069  50.215  1.00 36.02           C  
ANISOU  224  CD2 PHE C 697     4578   4786   4320   -283    897   -250       C  
ATOM    225  CE1 PHE C 697     -62.106 -19.726  49.686  1.00 36.78           C  
ANISOU  225  CE1 PHE C 697     4695   4884   4395   -250    835   -230       C  
ATOM    226  CE2 PHE C 697     -64.108 -21.059  49.557  1.00 37.39           C  
ANISOU  226  CE2 PHE C 697     4762   4966   4476   -285    878   -249       C  
ATOM    227  CZ  PHE C 697     -62.753 -20.891  49.302  1.00 35.72           C  
ANISOU  227  CZ  PHE C 697     4560   4754   4255   -267    848   -238       C  
ATOM    228  N   ALA C 698     -66.880 -16.797  48.995  1.00 35.07           N  
ANISOU  228  N   ALA C 698     4331   4704   4289   -260    912   -223       N  
ATOM    229  CA  ALA C 698     -67.583 -16.900  47.719  1.00 35.60           C  
ANISOU  229  CA  ALA C 698     4343   4807   4373   -266    900   -213       C  
ATOM    230  C   ALA C 698     -67.328 -15.710  46.778  1.00 34.62           C  
ANISOU  230  C   ALA C 698     4178   4703   4270   -245    879   -192       C  
ATOM    231  O   ALA C 698     -66.900 -15.937  45.648  1.00 37.81           O  
ANISOU  231  O   ALA C 698     4563   5134   4669   -244    850   -184       O  
ATOM    232  CB  ALA C 698     -69.084 -17.087  47.985  1.00 33.36           C  
ANISOU  232  CB  ALA C 698     4031   4529   4111   -282    930   -215       C  
ATOM    233  N   ALA C 699     -67.566 -14.479  47.267  1.00 36.79           N  
ANISOU  233  N   ALA C 699     4440   4966   4570   -229    898   -183       N  
ATOM    234  CA  ALA C 699     -67.435 -13.239  46.496  1.00 39.31           C  
ANISOU  234  CA  ALA C 699     4717   5301   4915   -207    886   -161       C  
ATOM    235  C   ALA C 699     -65.988 -12.891  46.112  1.00 39.16           C  
ANISOU  235  C   ALA C 699     4719   5279   4879   -193    856   -159       C  
ATOM    236  O   ALA C 699     -65.758 -12.494  44.970  1.00 35.85           O  
ANISOU  236  O   ALA C 699     4268   4884   4466   -182    831   -143       O  
ATOM    237  CB  ALA C 699     -68.077 -12.080  47.277  1.00 37.28           C  
ANISOU  237  CB  ALA C 699     4447   5025   4692   -194    923   -153       C  
ATOM    238  N   LEU C 700     -65.046 -13.056  47.059  1.00 37.88           N  
ANISOU  238  N   LEU C 700     4608   5088   4694   -194    856   -174       N  
ATOM    239  CA  LEU C 700     -63.625 -12.756  46.866  1.00 34.62           C  
ANISOU  239  CA  LEU C 700     4208   4673   4272   -180    830   -170       C  
ATOM    240  C   LEU C 700     -62.944 -13.704  45.867  1.00 34.10           C  
ANISOU  240  C   LEU C 700     4144   4628   4184   -186    798   -169       C  
ATOM    241  O   LEU C 700     -62.205 -13.219  45.012  1.00 34.96           O  
ANISOU  241  O   LEU C 700     4238   4748   4294   -174    775   -158       O  
ATOM    242  CB  LEU C 700     -62.883 -12.784  48.222  1.00 33.03           C  
ANISOU  242  CB  LEU C 700     4057   4440   4053   -180    835   -183       C  
ATOM    243  CG  LEU C 700     -63.224 -11.624  49.185  1.00 32.12           C  
ANISOU  243  CG  LEU C 700     3956   4297   3950   -179    869   -190       C  
ATOM    244  CD1 LEU C 700     -62.653 -11.911  50.592  1.00 29.72           C  
ANISOU  244  CD1 LEU C 700     3711   3968   3614   -192    873   -208       C  
ATOM    245  CD2 LEU C 700     -62.785 -10.247  48.635  1.00 30.97           C  
ANISOU  245  CD2 LEU C 700     3786   4151   3827   -160    865   -177       C  
ATOM    246  N   LEU C 701     -63.209 -15.020  45.973  1.00 33.17           N  
ANISOU  246  N   LEU C 701     4044   4512   4046   -205    801   -181       N  
ATOM    247  CA  LEU C 701     -62.615 -16.027  45.088  1.00 34.03           C  
ANISOU  247  CA  LEU C 701     4159   4634   4135   -211    777   -182       C  
ATOM    248  C   LEU C 701     -63.243 -16.045  43.691  1.00 34.60           C  
ANISOU  248  C   LEU C 701     4185   4741   4218   -215    764   -170       C  
ATOM    249  O   LEU C 701     -62.507 -16.301  42.742  1.00 34.44           O  
ANISOU  249  O   LEU C 701     4161   4734   4189   -211    742   -164       O  
ATOM    250  CB  LEU C 701     -62.627 -17.433  45.730  1.00 32.15           C  
ANISOU  250  CB  LEU C 701     3961   4382   3871   -230    786   -198       C  
ATOM    251  CG  LEU C 701     -61.384 -17.734  46.592  1.00 34.45           C  
ANISOU  251  CG  LEU C 701     4302   4647   4141   -222    779   -201       C  
ATOM    252  CD1 LEU C 701     -60.111 -17.896  45.738  1.00 32.37           C  
ANISOU  252  CD1 LEU C 701     4039   4389   3870   -210    751   -192       C  
ATOM    253  CD2 LEU C 701     -61.183 -16.728  47.735  1.00 32.46           C  
ANISOU  253  CD2 LEU C 701     4066   4375   3892   -211    784   -201       C  
ATOM    254  N   SER C 702     -64.544 -15.725  43.565  1.00 34.81           N  
ANISOU  254  N   SER C 702     4177   4783   4264   -222    779   -166       N  
ATOM    255  CA  SER C 702     -65.213 -15.564  42.268  1.00 34.93           C  
ANISOU  255  CA  SER C 702     4143   4836   4289   -227    765   -151       C  
ATOM    256  C   SER C 702     -64.642 -14.389  41.453  1.00 32.65           C  
ANISOU  256  C   SER C 702     3829   4559   4017   -202    748   -130       C  
ATOM    257  O   SER C 702     -64.526 -14.507  40.234  1.00 31.51           O  
ANISOU  257  O   SER C 702     3660   4444   3868   -204    727   -118       O  
ATOM    258  CB  SER C 702     -66.728 -15.376  42.465  1.00 34.42           C  
ANISOU  258  CB  SER C 702     4042   4789   4246   -239    784   -146       C  
ATOM    259  OG  SER C 702     -67.322 -16.579  42.899  1.00 37.57           O  
ANISOU  259  OG  SER C 702     4466   5177   4630   -265    802   -168       O  
ATOM    260  N   SER C 703     -64.265 -13.302  42.147  1.00 31.10           N  
ANISOU  260  N   SER C 703     3636   4340   3838   -181    760   -124       N  
ATOM    261  CA  SER C 703     -63.647 -12.118  41.554  1.00 30.81           C  
ANISOU  261  CA  SER C 703     3581   4309   3816   -157    746   -105       C  
ATOM    262  C   SER C 703     -62.154 -12.297  41.240  1.00 30.60           C  
ANISOU  262  C   SER C 703     3581   4276   3768   -151    721   -109       C  
ATOM    263  O   SER C 703     -61.695 -11.722  40.254  1.00 27.80           O  
ANISOU  263  O   SER C 703     3205   3939   3419   -139    703    -93       O  
ATOM    264  CB  SER C 703     -63.889 -10.911  42.468  1.00 31.05           C  
ANISOU  264  CB  SER C 703     3609   4314   3874   -137    770   -100       C  
ATOM    265  OG  SER C 703     -65.207 -10.453  42.260  1.00 31.83           O  
ANISOU  265  OG  SER C 703     3668   4425   4001   -136    792    -86       O  
ATOM    266  N   LEU C 704     -61.433 -13.113  42.033  1.00 29.98           N  
ANISOU  266  N   LEU C 704     3548   4173   3667   -159    722   -128       N  
ATOM    267  CA  LEU C 704     -60.065 -13.538  41.719  1.00 29.03           C  
ANISOU  267  CA  LEU C 704     3450   4046   3531   -152    701   -129       C  
ATOM    268  C   LEU C 704     -60.029 -14.451  40.483  1.00 30.55           C  
ANISOU  268  C   LEU C 704     3634   4263   3708   -164    686   -127       C  
ATOM    269  O   LEU C 704     -59.154 -14.258  39.643  1.00 29.27           O  
ANISOU  269  O   LEU C 704     3464   4111   3546   -154    669   -117       O  
ATOM    270  CB  LEU C 704     -59.406 -14.250  42.921  1.00 27.06           C  
ANISOU  270  CB  LEU C 704     3249   3769   3264   -158    705   -144       C  
ATOM    271  CG  LEU C 704     -58.906 -13.326  44.049  1.00 27.43           C  
ANISOU  271  CG  LEU C 704     3314   3790   3317   -147    711   -147       C  
ATOM    272  CD1 LEU C 704     -58.554 -14.159  45.297  1.00 26.52           C  
ANISOU  272  CD1 LEU C 704     3245   3653   3177   -157    713   -160       C  
ATOM    273  CD2 LEU C 704     -57.719 -12.448  43.593  1.00 27.64           C  
ANISOU  273  CD2 LEU C 704     3328   3818   3355   -128    693   -134       C  
ATOM    274  N   ASN C 705     -60.985 -15.392  40.372  1.00 31.10           N  
ANISOU  274  N   ASN C 705     3705   4344   3768   -187    695   -138       N  
ATOM    275  CA  ASN C 705     -61.147 -16.285  39.218  1.00 32.28           C  
ANISOU  275  CA  ASN C 705     3844   4518   3901   -205    684   -139       C  
ATOM    276  C   ASN C 705     -61.500 -15.524  37.930  1.00 32.86           C  
ANISOU  276  C   ASN C 705     3875   4625   3985   -199    668   -119       C  
ATOM    277  O   ASN C 705     -60.951 -15.868  36.884  1.00 33.28           O  
ANISOU  277  O   ASN C 705     3929   4691   4024   -201    653   -115       O  
ATOM    278  CB  ASN C 705     -62.218 -17.359  39.515  1.00 31.42           C  
ANISOU  278  CB  ASN C 705     3740   4416   3780   -235    699   -154       C  
ATOM    279  CG  ASN C 705     -61.815 -18.416  40.545  1.00 32.37           C  
ANISOU  279  CG  ASN C 705     3909   4505   3884   -242    714   -172       C  
ATOM    280  OD1 ASN C 705     -60.637 -18.640  40.804  1.00 31.28           O  
ANISOU  280  OD1 ASN C 705     3798   4346   3738   -228    707   -172       O  
ATOM    281  ND2 ASN C 705     -62.806 -19.095  41.120  1.00 29.65           N  
ANISOU  281  ND2 ASN C 705     3574   4156   3536   -263    734   -186       N  
ATOM    282  N   GLU C 706     -62.361 -14.493  38.029  1.00 32.45           N  
ANISOU  282  N   GLU C 706     3786   4588   3956   -193    674   -106       N  
ATOM    283  CA  GLU C 706     -62.704 -13.607  36.914  1.00 34.33           C  
ANISOU  283  CA  GLU C 706     3980   4856   4205   -184    660    -82       C  
ATOM    284  C   GLU C 706     -61.533 -12.712  36.474  1.00 34.20           C  
ANISOU  284  C   GLU C 706     3971   4829   4195   -157    648    -70       C  
ATOM    285  O   GLU C 706     -61.339 -12.539  35.273  1.00 34.50           O  
ANISOU  285  O   GLU C 706     3994   4888   4224   -155    631    -57       O  
ATOM    286  CB  GLU C 706     -63.992 -12.812  37.230  1.00 34.43           C  
ANISOU  286  CB  GLU C 706     3951   4881   4248   -175    672    -64       C  
ATOM    287  CG  GLU C 706     -64.462 -11.823  36.134  1.00 39.21           C  
ANISOU  287  CG  GLU C 706     4509   5518   4870   -159    658    -32       C  
ATOM    288  CD  GLU C 706     -64.722 -12.455  34.759  1.00 44.52           C  
ANISOU  288  CD  GLU C 706     5162   6234   5517   -179    631    -24       C  
ATOM    289  OE1 GLU C 706     -65.073 -13.653  34.717  1.00 47.23           O  
ANISOU  289  OE1 GLU C 706     5518   6590   5837   -212    628    -43       O  
ATOM    290  OE2 GLU C 706     -64.572 -11.714  33.762  1.00 46.21           O1-
ANISOU  290  OE2 GLU C 706     5352   6469   5734   -165    615      0       O1-
ATOM    291  N   LEU C 707     -60.736 -12.213  37.432  1.00 32.21           N  
ANISOU  291  N   LEU C 707     3738   4544   3955   -138    658    -73       N  
ATOM    292  CA  LEU C 707     -59.480 -11.515  37.155  1.00 31.66           C  
ANISOU  292  CA  LEU C 707     3671   4464   3892   -115    648    -63       C  
ATOM    293  C   LEU C 707     -58.443 -12.424  36.469  1.00 32.52           C  
ANISOU  293  C   LEU C 707     3804   4575   3978   -123    632    -70       C  
ATOM    294  O   LEU C 707     -57.748 -11.954  35.572  1.00 33.78           O  
ANISOU  294  O   LEU C 707     3953   4742   4139   -110    620    -56       O  
ATOM    295  CB  LEU C 707     -58.929 -10.922  38.465  1.00 31.97           C  
ANISOU  295  CB  LEU C 707     3736   4467   3943   -101    658    -71       C  
ATOM    296  CG  LEU C 707     -57.589 -10.167  38.333  1.00 31.98           C  
ANISOU  296  CG  LEU C 707     3746   4454   3951    -83    648    -64       C  
ATOM    297  CD1 LEU C 707     -57.680  -8.934  37.418  1.00 30.97           C  
ANISOU  297  CD1 LEU C 707     3581   4341   3845    -64    646    -41       C  
ATOM    298  CD2 LEU C 707     -57.044  -9.815  39.719  1.00 30.28           C  
ANISOU  298  CD2 LEU C 707     3557   4206   3740    -79    658    -77       C  
ATOM    299  N   GLY C 708     -58.378 -13.700  36.888  1.00 30.87           N  
ANISOU  299  N   GLY C 708     3627   4353   3748   -141    637    -90       N  
ATOM    300  CA  GLY C 708     -57.492 -14.720  36.330  1.00 34.47           C  
ANISOU  300  CA  GLY C 708     4105   4808   4182   -150    629    -96       C  
ATOM    301  C   GLY C 708     -57.849 -15.032  34.871  1.00 34.53           C  
ANISOU  301  C   GLY C 708     4096   4846   4175   -162    618    -89       C  
ATOM    302  O   GLY C 708     -56.938 -15.185  34.063  1.00 31.52           O  
ANISOU  302  O   GLY C 708     3727   4463   3786   -157    611    -86       O  
ATOM    303  N   GLU C 709     -59.152 -15.062  34.532  1.00 34.69           N  
ANISOU  303  N   GLU C 709     4090   4897   4194   -179    617    -86       N  
ATOM    304  CA  GLU C 709     -59.680 -15.221  33.174  1.00 35.73           C  
ANISOU  304  CA  GLU C 709     4204   5063   4308   -197    605    -80       C  
ATOM    305  C   GLU C 709     -59.291 -14.044  32.259  1.00 37.28           C  
ANISOU  305  C   GLU C 709     4373   5273   4517   -173    592    -55       C  
ATOM    306  O   GLU C 709     -58.841 -14.272  31.138  1.00 36.84           O  
ANISOU  306  O   GLU C 709     4320   5232   4445   -177    581    -49       O  
ATOM    307  CB  GLU C 709     -61.218 -15.376  33.258  1.00 41.35           C  
ANISOU  307  CB  GLU C 709     4886   5806   5019   -219    605    -79       C  
ATOM    308  CG  GLU C 709     -61.961 -15.711  31.942  1.00 49.15           C  
ANISOU  308  CG  GLU C 709     5854   6836   5984   -243    588    -72       C  
ATOM    309  CD  GLU C 709     -61.849 -17.173  31.501  1.00 55.78           C  
ANISOU  309  CD  GLU C 709     6724   7677   6792   -281    594    -99       C  
ATOM    310  OE1 GLU C 709     -61.052 -17.913  32.115  1.00 57.44           O  
ANISOU  310  OE1 GLU C 709     6976   7851   6995   -279    608   -116       O  
ATOM    311  OE2 GLU C 709     -62.617 -17.552  30.589  1.00 59.20           O1-
ANISOU  311  OE2 GLU C 709     7137   8146   7210   -314    587   -101       O1-
ATOM    312  N   ARG C 710     -59.458 -12.812  32.769  1.00 33.37           N  
ANISOU  312  N   ARG C 710     3854   4773   4050   -149    595    -39       N  
ATOM    313  CA  ARG C 710     -59.151 -11.565  32.067  1.00 32.61           C  
ANISOU  313  CA  ARG C 710     3733   4686   3969   -125    587    -14       C  
ATOM    314  C   ARG C 710     -57.647 -11.346  31.846  1.00 31.31           C  
ANISOU  314  C   ARG C 710     3594   4496   3804   -108    585    -16       C  
ATOM    315  O   ARG C 710     -57.269 -10.916  30.756  1.00 30.64           O  
ANISOU  315  O   ARG C 710     3500   4426   3714   -101    575     -1       O  
ATOM    316  CB  ARG C 710     -59.762 -10.383  32.836  1.00 32.90           C  
ANISOU  316  CB  ARG C 710     3743   4716   4040   -103    598      0       C  
ATOM    317  CG  ARG C 710     -61.296 -10.350  32.799  1.00 33.01           C  
ANISOU  317  CG  ARG C 710     3717   4762   4060   -114    598     13       C  
ATOM    318  CD  ARG C 710     -61.854  -9.209  33.653  1.00 34.25           C  
ANISOU  318  CD  ARG C 710     3855   4904   4254    -93    619     25       C  
ATOM    319  NE  ARG C 710     -63.318  -9.241  33.686  1.00 38.31           N  
ANISOU  319  NE  ARG C 710     4328   5448   4778   -102    621     39       N  
ATOM    320  CZ  ARG C 710     -64.133  -8.234  34.033  1.00 40.22           C  
ANISOU  320  CZ  ARG C 710     4537   5689   5055    -83    638     61       C  
ATOM    321  NH1 ARG C 710     -63.653  -7.041  34.410  1.00 43.87           N1+
ANISOU  321  NH1 ARG C 710     5007   6118   5544    -56    657     65       N1+
ATOM    322  NH2 ARG C 710     -65.454  -8.441  34.005  1.00 39.22           N1+
ANISOU  322  NH2 ARG C 710     4368   5593   4938    -93    638     77       N1+
ATOM    323  N   GLN C 711     -56.814 -11.663  32.852  1.00 30.05           N  
ANISOU  323  N   GLN C 711     3464   4301   3652   -100    594    -30       N  
ATOM    324  CA  GLN C 711     -55.357 -11.625  32.730  1.00 30.88           C  
ANISOU  324  CA  GLN C 711     3591   4384   3759    -86    591    -31       C  
ATOM    325  C   GLN C 711     -54.797 -12.704  31.793  1.00 32.24           C  
ANISOU  325  C   GLN C 711     3781   4563   3905   -100    586    -36       C  
ATOM    326  O   GLN C 711     -53.765 -12.450  31.180  1.00 34.66           O  
ANISOU  326  O   GLN C 711     4092   4862   4214    -87    584    -28       O  
ATOM    327  CB  GLN C 711     -54.669 -11.671  34.110  1.00 29.52           C  
ANISOU  327  CB  GLN C 711     3446   4176   3594    -80    598    -45       C  
ATOM    328  CG  GLN C 711     -54.757 -10.327  34.865  1.00 30.02           C  
ANISOU  328  CG  GLN C 711     3494   4228   3683    -63    604    -38       C  
ATOM    329  CD  GLN C 711     -53.947 -10.250  36.166  1.00 31.53           C  
ANISOU  329  CD  GLN C 711     3710   4388   3881    -58    607    -50       C  
ATOM    330  OE1 GLN C 711     -54.225  -9.404  37.012  1.00 29.26           O  
ANISOU  330  OE1 GLN C 711     3448   4086   3581    -61    602    -58       O  
ATOM    331  NE2 GLN C 711     -52.933 -11.099  36.343  1.00 35.56           N  
ANISOU  331  NE2 GLN C 711     4213   4887   4410    -49    616    -49       N  
ATOM    332  N   LEU C 712     -55.478 -13.859  31.669  1.00 33.06           N  
ANISOU  332  N   LEU C 712     3894   4680   3985   -127    589    -50       N  
ATOM    333  CA  LEU C 712     -55.092 -14.953  30.771  1.00 35.06           C  
ANISOU  333  CA  LEU C 712     4172   4935   4213   -146    591    -61       C  
ATOM    334  C   LEU C 712     -55.150 -14.547  29.287  1.00 34.91           C  
ANISOU  334  C   LEU C 712     4136   4944   4181   -149    581    -45       C  
ATOM    335  O   LEU C 712     -54.270 -14.954  28.531  1.00 35.41           O  
ANISOU  335  O   LEU C 712     4219   5000   4235   -148    584    -46       O  
ATOM    336  CB  LEU C 712     -55.960 -16.196  31.063  1.00 39.93           C  
ANISOU  336  CB  LEU C 712     4805   5556   4808   -178    599    -81       C  
ATOM    337  CG  LEU C 712     -55.488 -17.515  30.416  1.00 46.42           C  
ANISOU  337  CG  LEU C 712     5661   6370   5605   -198    610    -96       C  
ATOM    338  CD1 LEU C 712     -54.127 -17.992  30.973  1.00 46.58           C  
ANISOU  338  CD1 LEU C 712     5713   6348   5636   -181    623   -102       C  
ATOM    339  CD2 LEU C 712     -56.578 -18.594  30.554  1.00 54.47           C  
ANISOU  339  CD2 LEU C 712     6688   7405   6603   -234    616   -114       C  
ATOM    340  N   VAL C 713     -56.130 -13.700  28.917  1.00 31.77           N  
ANISOU  340  N   VAL C 713     3702   4579   3787   -148    569    -29       N  
ATOM    341  CA  VAL C 713     -56.241 -13.079  27.592  1.00 32.84           C  
ANISOU  341  CA  VAL C 713     3819   4746   3913   -147    557     -8       C  
ATOM    342  C   VAL C 713     -55.028 -12.184  27.267  1.00 32.95           C  
ANISOU  342  C   VAL C 713     3835   4738   3946   -115    559      5       C  
ATOM    343  O   VAL C 713     -54.503 -12.258  26.156  1.00 33.06           O  
ANISOU  343  O   VAL C 713     3857   4758   3947   -115    557     12       O  
ATOM    344  CB  VAL C 713     -57.542 -12.230  27.455  1.00 34.48           C  
ANISOU  344  CB  VAL C 713     3980   4988   4131   -145    545     13       C  
ATOM    345  CG1 VAL C 713     -57.666 -11.452  26.126  1.00 34.51           C  
ANISOU  345  CG1 VAL C 713     3960   5025   4127   -138    530     41       C  
ATOM    346  CG2 VAL C 713     -58.805 -13.086  27.658  1.00 33.19           C  
ANISOU  346  CG2 VAL C 713     3809   4852   3948   -180    541      0       C  
ATOM    347  N   HIS C 714     -54.590 -11.392  28.259  1.00 32.43           N  
ANISOU  347  N   HIS C 714     3762   4647   3913    -89    565     10       N  
ATOM    348  CA  HIS C 714     -53.429 -10.510  28.163  1.00 33.17           C  
ANISOU  348  CA  HIS C 714     3856   4718   4027    -62    568     21       C  
ATOM    349  C   HIS C 714     -52.085 -11.256  28.171  1.00 32.07           C  
ANISOU  349  C   HIS C 714     3752   4550   3881    -63    576      6       C  
ATOM    350  O   HIS C 714     -51.179 -10.824  27.463  1.00 31.14           O  
ANISOU  350  O   HIS C 714     3638   4425   3768    -50    578     16       O  
ATOM    351  CB  HIS C 714     -53.493  -9.439  29.265  1.00 34.29           C  
ANISOU  351  CB  HIS C 714     3982   4841   4203    -39    574     27       C  
ATOM    352  CG  HIS C 714     -54.592  -8.430  29.045  1.00 39.30           C  
ANISOU  352  CG  HIS C 714     4580   5500   4851    -29    571     49       C  
ATOM    353  ND1 HIS C 714     -55.899  -8.628  29.459  1.00 41.46           N  
ANISOU  353  ND1 HIS C 714     4835   5791   5125    -40    572     49       N  
ATOM    354  CD2 HIS C 714     -54.581  -7.197  28.432  1.00 41.41           C  
ANISOU  354  CD2 HIS C 714     4823   5779   5132     -9    571     76       C  
ATOM    355  CE1 HIS C 714     -56.598  -7.556  29.080  1.00 41.59           C  
ANISOU  355  CE1 HIS C 714     4816   5829   5157    -26    571     76       C  
ATOM    356  NE2 HIS C 714     -55.865  -6.648  28.448  1.00 43.51           N  
ANISOU  356  NE2 HIS C 714     5055   6067   5407     -6    570     93       N  
ATOM    357  N   VAL C 715     -51.988 -12.369  28.922  1.00 30.75           N  
ANISOU  357  N   VAL C 715     3611   4368   3704    -79    582    -14       N  
ATOM    358  CA  VAL C 715     -50.822 -13.259  28.950  1.00 31.76           C  
ANISOU  358  CA  VAL C 715     3769   4468   3831    -77    592    -23       C  
ATOM    359  C   VAL C 715     -50.602 -13.979  27.604  1.00 34.11           C  
ANISOU  359  C   VAL C 715     4081   4775   4103    -91    597    -24       C  
ATOM    360  O   VAL C 715     -49.449 -14.134  27.213  1.00 33.39           O  
ANISOU  360  O   VAL C 715     4004   4665   4017    -81    607    -20       O  
ATOM    361  CB  VAL C 715     -50.902 -14.295  30.118  1.00 31.25           C  
ANISOU  361  CB  VAL C 715     3727   4384   3760    -89    599    -42       C  
ATOM    362  CG1 VAL C 715     -49.972 -15.526  30.006  1.00 31.71           C  
ANISOU  362  CG1 VAL C 715     3816   4413   3817    -86    612    -48       C  
ATOM    363  CG2 VAL C 715     -50.639 -13.609  31.471  1.00 32.18           C  
ANISOU  363  CG2 VAL C 715     3836   4486   3902    -73    595    -42       C  
ATOM    364  N   VAL C 716     -51.689 -14.357  26.906  1.00 34.37           N  
ANISOU  364  N   VAL C 716     4111   4838   4107   -119    594    -29       N  
ATOM    365  CA  VAL C 716     -51.633 -14.972  25.577  1.00 34.38           C  
ANISOU  365  CA  VAL C 716     4126   4857   4080   -137    597    -29       C  
ATOM    366  C   VAL C 716     -51.174 -13.983  24.485  1.00 35.11           C  
ANISOU  366  C   VAL C 716     4201   4959   4177   -118    591     -6       C  
ATOM    367  O   VAL C 716     -50.313 -14.352  23.688  1.00 32.93           O  
ANISOU  367  O   VAL C 716     3948   4668   3896   -116    604     -7       O  
ATOM    368  CB  VAL C 716     -52.990 -15.624  25.181  1.00 35.44           C  
ANISOU  368  CB  VAL C 716     4260   5024   4180   -175    591    -41       C  
ATOM    369  CG1 VAL C 716     -53.113 -16.025  23.695  1.00 33.90           C  
ANISOU  369  CG1 VAL C 716     4082   4846   3949   -200    595    -43       C  
ATOM    370  CG2 VAL C 716     -53.274 -16.861  26.048  1.00 35.46           C  
ANISOU  370  CG2 VAL C 716     4284   5008   4179   -192    603    -65       C  
ATOM    371  N   LYS C 717     -51.706 -12.745  24.494  1.00 35.22           N  
ANISOU  371  N   LYS C 717     4179   4998   4203   -104    575     14       N  
ATOM    372  CA  LYS C 717     -51.289 -11.663  23.592  1.00 36.53           C  
ANISOU  372  CA  LYS C 717     4333   5169   4377    -83    573     38       C  
ATOM    373  C   LYS C 717     -49.826 -11.237  23.805  1.00 34.06           C  
ANISOU  373  C   LYS C 717     4032   4814   4093    -56    588     39       C  
ATOM    374  O   LYS C 717     -49.108 -11.050  22.823  1.00 35.93           O  
ANISOU  374  O   LYS C 717     4281   5046   4325    -51    596     47       O  
ATOM    375  CB  LYS C 717     -52.232 -10.453  23.741  1.00 38.28           C  
ANISOU  375  CB  LYS C 717     4515   5414   4616    -64    560     64       C  
ATOM    376  CG  LYS C 717     -53.638 -10.697  23.173  1.00 47.65           C  
ANISOU  376  CG  LYS C 717     5682   6642   5778    -89    545     67       C  
ATOM    377  CD  LYS C 717     -54.565  -9.493  23.384  1.00 48.88           C  
ANISOU  377  CD  LYS C 717     5794   6825   5951    -70    533     98       C  
ATOM    378  CE  LYS C 717     -55.986  -9.747  22.864  1.00 50.53           C  
ANISOU  378  CE  LYS C 717     5985   7078   6133   -100    516    100       C  
ATOM    379  NZ  LYS C 717     -56.855  -8.580  23.092  1.00 59.43           N1+
ANISOU  379  NZ  LYS C 717     7067   8228   7285    -82    508    129       N1+
ATOM    380  N   TRP C 718     -49.413 -11.136  25.080  1.00 29.67           N  
ANISOU  380  N   TRP C 718     3472   4232   3566    -41    589     33       N  
ATOM    381  CA  TRP C 718     -48.042 -10.862  25.507  1.00 29.29           C  
ANISOU  381  CA  TRP C 718     3435   4147   3546    -20    600     32       C  
ATOM    382  C   TRP C 718     -47.053 -11.966  25.098  1.00 29.28           C  
ANISOU  382  C   TRP C 718     3465   4126   3532    -29    616     22       C  
ATOM    383  O   TRP C 718     -45.990 -11.639  24.572  1.00 27.71           O  
ANISOU  383  O   TRP C 718     3270   3911   3345    -14    626     32       O  
ATOM    384  CB  TRP C 718     -48.023 -10.606  27.028  1.00 27.20           C  
ANISOU  384  CB  TRP C 718     3166   3864   3304    -13    596     23       C  
ATOM    385  CG  TRP C 718     -46.674 -10.466  27.669  1.00 24.85           C  
ANISOU  385  CG  TRP C 718     2874   3533   3032      4    602     24       C  
ATOM    386  CD1 TRP C 718     -45.888  -9.370  27.605  1.00 24.59           C  
ANISOU  386  CD1 TRP C 718     2826   3489   3026     25    602     37       C  
ATOM    387  CD2 TRP C 718     -45.901 -11.471  28.393  1.00 24.62           C  
ANISOU  387  CD2 TRP C 718     2866   3479   3007      2    606     12       C  
ATOM    388  NE1 TRP C 718     -44.698  -9.611  28.259  1.00 25.04           N  
ANISOU  388  NE1 TRP C 718     2890   3518   3105     34    604     34       N  
ATOM    389  CE2 TRP C 718     -44.647 -10.894  28.763  1.00 24.33           C  
ANISOU  389  CE2 TRP C 718     2822   3419   3001     22    607     21       C  
ATOM    390  CE3 TRP C 718     -46.129 -12.815  28.772  1.00 25.30           C  
ANISOU  390  CE3 TRP C 718     2976   3560   3075    -15    611     -2       C  
ATOM    391  CZ2 TRP C 718     -43.674 -11.611  29.483  1.00 24.58           C  
ANISOU  391  CZ2 TRP C 718     2866   3426   3047     27    609     19       C  
ATOM    392  CZ3 TRP C 718     -45.163 -13.542  29.496  1.00 24.24           C  
ANISOU  392  CZ3 TRP C 718     2857   3397   2954     -7    617     -4       C  
ATOM    393  CH2 TRP C 718     -43.941 -12.941  29.855  1.00 25.19           C  
ANISOU  393  CH2 TRP C 718     2965   3498   3106     14    613      7       C  
ATOM    394  N   ALA C 719     -47.428 -13.237  25.330  1.00 30.09           N  
ANISOU  394  N   ALA C 719     3589   4228   3614    -51    621      4       N  
ATOM    395  CA  ALA C 719     -46.639 -14.416  24.976  1.00 29.99           C  
ANISOU  395  CA  ALA C 719     3609   4189   3596    -57    642     -5       C  
ATOM    396  C   ALA C 719     -46.412 -14.533  23.464  1.00 32.60           C  
ANISOU  396  C   ALA C 719     3952   4528   3905    -66    654     -1       C  
ATOM    397  O   ALA C 719     -45.264 -14.672  23.059  1.00 30.57           O  
ANISOU  397  O   ALA C 719     3707   4246   3662    -52    671      5       O  
ATOM    398  CB  ALA C 719     -47.284 -15.688  25.548  1.00 28.79           C  
ANISOU  398  CB  ALA C 719     3478   4034   3424    -82    648    -26       C  
ATOM    399  N   LYS C 720     -47.478 -14.377  22.656  1.00 33.26           N  
ANISOU  399  N   LYS C 720     4029   4649   3958    -86    642      0       N  
ATOM    400  CA  LYS C 720     -47.421 -14.298  21.189  1.00 35.21           C  
ANISOU  400  CA  LYS C 720     4288   4910   4179    -98    650      5       C  
ATOM    401  C   LYS C 720     -46.472 -13.215  20.642  1.00 35.12           C  
ANISOU  401  C   LYS C 720     4265   4886   4190    -69    654     26       C  
ATOM    402  O   LYS C 720     -45.875 -13.429  19.588  1.00 39.39           O  
ANISOU  402  O   LYS C 720     4827   5420   4718    -73    672     28       O  
ATOM    403  CB  LYS C 720     -48.842 -14.062  20.633  1.00 39.41           C  
ANISOU  403  CB  LYS C 720     4805   5491   4678   -120    629     10       C  
ATOM    404  CG  LYS C 720     -49.702 -15.333  20.589  1.00 45.14           C  
ANISOU  404  CG  LYS C 720     5558   6233   5361   -163    634    -10       C  
ATOM    405  CD  LYS C 720     -51.206 -15.061  20.416  1.00 52.32           C  
ANISOU  405  CD  LYS C 720     6439   7191   6248   -184    606     -6       C  
ATOM    406  CE  LYS C 720     -51.595 -14.294  19.144  1.00 56.54           C  
ANISOU  406  CE  LYS C 720     6944   7764   6771   -177    584     22       C  
ATOM    407  NZ  LYS C 720     -53.061 -14.205  19.015  1.00 62.85           N1+
ANISOU  407  NZ  LYS C 720     7714   8615   7552   -199    557     29       N1+
ATOM    408  N   ALA C 721     -46.365 -12.089  21.365  1.00 32.96           N  
ANISOU  408  N   ALA C 721     3960   4613   3948    -42    641     42       N  
ATOM    409  CA  ALA C 721     -45.573 -10.924  20.987  1.00 32.28           C  
ANISOU  409  CA  ALA C 721     3862   4516   3885    -16    646     62       C  
ATOM    410  C   ALA C 721     -44.140 -10.917  21.556  1.00 30.50           C  
ANISOU  410  C   ALA C 721     3642   4246   3698      6    663     61       C  
ATOM    411  O   ALA C 721     -43.374 -10.040  21.155  1.00 29.07           O  
ANISOU  411  O   ALA C 721     3450   4053   3543     28    668     76       O  
ATOM    412  CB  ALA C 721     -46.351  -9.667  21.402  1.00 32.16           C  
ANISOU  412  CB  ALA C 721     3811   4522   3885      0    627     79       C  
ATOM    413  N   LEU C 722     -43.775 -11.870  22.441  1.00 30.86           N  
ANISOU  413  N   LEU C 722     3702   4270   3751      1    669     45       N  
ATOM    414  CA  LEU C 722     -42.396 -12.044  22.924  1.00 29.48           C  
ANISOU  414  CA  LEU C 722     3529   4059   3613     20    679     47       C  
ATOM    415  C   LEU C 722     -41.488 -12.508  21.766  1.00 30.11           C  
ANISOU  415  C   LEU C 722     3631   4118   3692     22    708     50       C  
ATOM    416  O   LEU C 722     -41.832 -13.510  21.135  1.00 29.68           O  
ANISOU  416  O   LEU C 722     3604   4063   3607      0    724     38       O  
ATOM    417  CB  LEU C 722     -42.327 -13.122  24.036  1.00 30.91           C  
ANISOU  417  CB  LEU C 722     3721   4227   3794     11    679     32       C  
ATOM    418  CG  LEU C 722     -42.490 -12.612  25.481  1.00 36.48           C  
ANISOU  418  CG  LEU C 722     4410   4923   4527     24    662     32       C  
ATOM    419  CD1 LEU C 722     -42.465 -13.796  26.459  1.00 41.42           C  
ANISOU  419  CD1 LEU C 722     5056   5528   5154     19    671     23       C  
ATOM    420  CD2 LEU C 722     -41.440 -11.557  25.876  1.00 39.05           C  
ANISOU  420  CD2 LEU C 722     4714   5232   4891     48    658     46       C  
ATOM    421  N   PRO C 723     -40.351 -11.808  21.527  1.00 27.23           N  
ANISOU  421  N   PRO C 723     3253   3733   3360     45    717     65       N  
ATOM    422  CA  PRO C 723     -39.293 -12.256  20.598  1.00 27.72           C  
ANISOU  422  CA  PRO C 723     3335   3773   3424     48    748     69       C  
ATOM    423  C   PRO C 723     -38.893 -13.740  20.725  1.00 28.17           C  
ANISOU  423  C   PRO C 723     3419   3806   3477     39    771     58       C  
ATOM    424  O   PRO C 723     -38.389 -14.158  21.768  1.00 27.77           O  
ANISOU  424  O   PRO C 723     3361   3738   3450     47    766     57       O  
ATOM    425  CB  PRO C 723     -38.120 -11.308  20.903  1.00 27.14           C  
ANISOU  425  CB  PRO C 723     3236   3675   3399     77    750     85       C  
ATOM    426  CG  PRO C 723     -38.793 -10.018  21.332  1.00 26.93           C  
ANISOU  426  CG  PRO C 723     3181   3672   3377     84    723     91       C  
ATOM    427  CD  PRO C 723     -40.004 -10.508  22.114  1.00 25.90           C  
ANISOU  427  CD  PRO C 723     3052   3559   3227     67    702     76       C  
ATOM    428  N   GLY C 724     -39.168 -14.498  19.652  1.00 27.34           N  
ANISOU  428  N   GLY C 724     3347   3700   3340     20    795     50       N  
ATOM    429  CA  GLY C 724     -38.798 -15.903  19.502  1.00 28.96           C  
ANISOU  429  CA  GLY C 724     3583   3878   3540      9    827     38       C  
ATOM    430  C   GLY C 724     -39.838 -16.891  20.054  1.00 32.20           C  
ANISOU  430  C   GLY C 724     4014   4304   3914    -20    821     17       C  
ATOM    431  O   GLY C 724     -39.643 -18.088  19.863  1.00 31.41           O  
ANISOU  431  O   GLY C 724     3948   4186   3799    -36    851      5       O  
ATOM    432  N   PHE C 725     -40.928 -16.451  20.714  1.00 31.59           N  
ANISOU  432  N   PHE C 725     3916   4256   3828    -26    786     13       N  
ATOM    433  CA  PHE C 725     -41.955 -17.351  21.264  1.00 33.09           C  
ANISOU  433  CA  PHE C 725     4122   4459   3989    -52    780     -5       C  
ATOM    434  C   PHE C 725     -42.753 -18.119  20.192  1.00 33.49           C  
ANISOU  434  C   PHE C 725     4204   4530   3991    -90    793    -22       C  
ATOM    435  O   PHE C 725     -43.064 -19.287  20.410  1.00 33.49           O  
ANISOU  435  O   PHE C 725     4230   4521   3971   -114    809    -41       O  
ATOM    436  CB  PHE C 725     -42.883 -16.584  22.225  1.00 30.72           C  
ANISOU  436  CB  PHE C 725     3790   4187   3694    -49    741     -4       C  
ATOM    437  CG  PHE C 725     -43.991 -17.407  22.869  1.00 33.00           C  
ANISOU  437  CG  PHE C 725     4091   4491   3956    -76    735    -23       C  
ATOM    438  CD1 PHE C 725     -43.743 -18.100  24.071  1.00 31.79           C  
ANISOU  438  CD1 PHE C 725     3943   4316   3817    -71    738    -29       C  
ATOM    439  CD2 PHE C 725     -45.223 -17.613  22.205  1.00 33.27           C  
ANISOU  439  CD2 PHE C 725     4131   4560   3948   -108    727    -34       C  
ATOM    440  CE1 PHE C 725     -44.730 -18.903  24.622  1.00 33.32           C  
ANISOU  440  CE1 PHE C 725     4151   4522   3987    -97    736    -47       C  
ATOM    441  CE2 PHE C 725     -46.191 -18.432  22.766  1.00 33.80           C  
ANISOU  441  CE2 PHE C 725     4209   4640   3992   -136    723    -53       C  
ATOM    442  CZ  PHE C 725     -45.945 -19.073  23.972  1.00 32.90           C  
ANISOU  442  CZ  PHE C 725     4101   4502   3895   -129    729    -60       C  
ATOM    443  N   ARG C 726     -43.049 -17.464  19.054  1.00 34.68           N  
ANISOU  443  N   ARG C 726     4352   4705   4118    -98    788    -16       N  
ATOM    444  CA  ARG C 726     -43.731 -18.063  17.898  1.00 37.17           C  
ANISOU  444  CA  ARG C 726     4700   5042   4381   -139    798    -32       C  
ATOM    445  C   ARG C 726     -42.921 -19.186  17.210  1.00 37.26           C  
ANISOU  445  C   ARG C 726     4755   5014   4385   -148    848    -42       C  
ATOM    446  O   ARG C 726     -43.523 -19.973  16.481  1.00 36.23           O  
ANISOU  446  O   ARG C 726     4659   4892   4212   -185    865    -60       O  
ATOM    447  CB  ARG C 726     -44.064 -16.965  16.863  1.00 39.45           C  
ANISOU  447  CB  ARG C 726     4975   5372   4642   -147    776    -20       C  
ATOM    448  CG  ARG C 726     -45.086 -15.893  17.287  1.00 49.06           C  
ANISOU  448  CG  ARG C 726     6151   6628   5860   -142    733    -10       C  
ATOM    449  CD  ARG C 726     -46.544 -16.385  17.339  1.00 62.32           C  
ANISOU  449  CD  ARG C 726     7831   8355   7490   -182    712    -19       C  
ATOM    450  NE  ARG C 726     -47.484 -15.253  17.287  1.00 76.03           N  
ANISOU  450  NE  ARG C 726     9526  10130   9230   -168    677      4       N  
ATOM    451  CZ  ARG C 726     -47.996 -14.713  16.164  1.00 72.48           C  
ANISOU  451  CZ  ARG C 726     9070   9717   8749   -179    663     19       C  
ATOM    452  NH1 ARG C 726     -47.764 -15.252  14.959  1.00 66.92           N1+
ANISOU  452  NH1 ARG C 726     8402   9021   8003   -208    679     11       N1+
ATOM    453  NH2 ARG C 726     -48.750 -13.610  16.249  1.00 71.90           N1+
ANISOU  453  NH2 ARG C 726     8957   9673   8688   -160    635     44       N1+
ATOM    454  N   ASN C 727     -41.596 -19.250  17.448  1.00 36.09           N  
ANISOU  454  N   ASN C 727     4607   4824   4282   -116    872    -31       N  
ATOM    455  CA  ASN C 727     -40.698 -20.289  16.925  1.00 40.71           C  
ANISOU  455  CA  ASN C 727     5233   5367   4867   -123    924    -40       C  
ATOM    456  C   ASN C 727     -40.824 -21.631  17.673  1.00 42.97           C  
ANISOU  456  C   ASN C 727     5543   5634   5147   -141    944    -59       C  
ATOM    457  O   ASN C 727     -40.368 -22.637  17.130  1.00 43.68           O  
ANISOU  457  O   ASN C 727     5673   5692   5230   -154    990    -70       O  
ATOM    458  CB  ASN C 727     -39.232 -19.804  16.959  1.00 40.23           C  
ANISOU  458  CB  ASN C 727     5162   5264   4857    -84    949    -19       C  
ATOM    459  CG  ASN C 727     -38.919 -18.626  16.035  1.00 44.61           C  
ANISOU  459  CG  ASN C 727     5708   5828   5414    -72    947     -3       C  
ATOM    460  OD1 ASN C 727     -39.445 -17.530  16.213  1.00 41.33           O  
ANISOU  460  OD1 ASN C 727     5316   5385   4999    -70    986     -1       O  
ATOM    461  ND2 ASN C 727     -38.029 -18.839  15.063  1.00 49.17           N  
ANISOU  461  ND2 ASN C 727     6250   6440   5990    -63    905      7       N  
ATOM    462  N   LEU C 728     -41.461 -21.653  18.861  1.00 38.91           N  
ANISOU  462  N   LEU C 728     5009   5136   4637   -142    914    -63       N  
ATOM    463  CA  LEU C 728     -41.907 -22.886  19.520  1.00 40.54           C  
ANISOU  463  CA  LEU C 728     5241   5323   4838   -158    935    -81       C  
ATOM    464  C   LEU C 728     -42.973 -23.593  18.666  1.00 40.24           C  
ANISOU  464  C   LEU C 728     5232   5310   4744   -209    940   -108       C  
ATOM    465  O   LEU C 728     -43.777 -22.922  18.015  1.00 37.26           O  
ANISOU  465  O   LEU C 728     4841   4979   4335   -229    906   -111       O  
ATOM    466  CB  LEU C 728     -42.529 -22.557  20.899  1.00 41.51           C  
ANISOU  466  CB  LEU C 728     5336   5455   4980   -145    903    -77       C  
ATOM    467  CG  LEU C 728     -41.535 -22.188  22.021  1.00 41.91           C  
ANISOU  467  CG  LEU C 728     5353   5488   5081   -102    887    -54       C  
ATOM    468  CD1 LEU C 728     -42.248 -21.438  23.169  1.00 37.35           C  
ANISOU  468  CD1 LEU C 728     4741   4943   4503    -98    839    -52       C  
ATOM    469  CD2 LEU C 728     -40.757 -23.425  22.525  1.00 43.21           C  
ANISOU  469  CD2 LEU C 728     5544   5613   5259    -99    923    -57       C  
ATOM    470  N   HIS C 729     -43.011 -24.932  18.766  1.00 45.64           N  
ANISOU  470  N   HIS C 729     5957   5964   5420   -228    982   -126       N  
ATOM    471  CA  HIS C 729     -44.128 -25.775  18.322  1.00 50.86           C  
ANISOU  471  CA  HIS C 729     6652   6641   6030   -281    995   -157       C  
ATOM    472  C   HIS C 729     -45.429 -25.297  18.998  1.00 50.82           C  
ANISOU  472  C   HIS C 729     6615   6685   6009   -295    943   -161       C  
ATOM    473  O   HIS C 729     -45.373 -24.943  20.173  1.00 47.91           O  
ANISOU  473  O   HIS C 729     6217   6314   5673   -267    920   -149       O  
ATOM    474  CB  HIS C 729     -43.787 -27.225  18.728  1.00 61.10           C  
ANISOU  474  CB  HIS C 729     7986   7889   7340   -285   1044   -169       C  
ATOM    475  CG  HIS C 729     -44.561 -28.320  18.044  1.00 71.50           C  
ANISOU  475  CG  HIS C 729     9351   9207   8609   -341   1077   -204       C  
ATOM    476  ND1 HIS C 729     -45.947 -28.462  18.172  1.00 76.43           N  
ANISOU  476  ND1 HIS C 729     9972   9872   9194   -383   1048   -226       N  
ATOM    477  CD2 HIS C 729     -44.081 -29.343  17.252  1.00 74.66           C  
ANISOU  477  CD2 HIS C 729     9804   9568   8994   -365   1137   -222       C  
ATOM    478  CE1 HIS C 729     -46.248 -29.535  17.454  1.00 82.83           C  
ANISOU  478  CE1 HIS C 729    10831  10672   9966   -432   1087   -256       C  
ATOM    479  NE2 HIS C 729     -45.181 -30.100  16.890  1.00 81.29           N  
ANISOU  479  NE2 HIS C 729    10674  10428   9784   -422   1144   -256       N  
ATOM    480  N   VAL C 730     -46.560 -25.262  18.272  1.00 49.42           N  
ANISOU  480  N   VAL C 730     6439   6553   5784   -335    922   -174       N  
ATOM    481  CA  VAL C 730     -47.825 -24.728  18.801  1.00 50.70           C  
ANISOU  481  CA  VAL C 730     6566   6761   5933   -348    874   -176       C  
ATOM    482  C   VAL C 730     -48.371 -25.494  20.033  1.00 48.70           C  
ANISOU  482  C   VAL C 730     6316   6494   5694   -352    880   -189       C  
ATOM    483  O   VAL C 730     -49.010 -24.876  20.883  1.00 45.02           O  
ANISOU  483  O   VAL C 730     5814   6053   5238   -343    844   -182       O  
ATOM    484  CB  VAL C 730     -48.920 -24.612  17.701  1.00 53.84           C  
ANISOU  484  CB  VAL C 730     6963   7216   6276   -397    849   -188       C  
ATOM    485  CG1 VAL C 730     -49.493 -25.965  17.236  1.00 53.30           C  
ANISOU  485  CG1 VAL C 730     6936   7149   6168   -454    874   -223       C  
ATOM    486  CG2 VAL C 730     -50.063 -23.658  18.104  1.00 53.29           C  
ANISOU  486  CG2 VAL C 730     6841   7195   6210   -391    795   -175       C  
ATOM    487  N   ASP C 731     -48.036 -26.793  20.153  1.00 46.04           N  
ANISOU  487  N   ASP C 731     6022   6115   5356   -366    927   -207       N  
ATOM    488  CA  ASP C 731     -48.286 -27.612  21.346  1.00 47.72           C  
ANISOU  488  CA  ASP C 731     6238   6311   5582   -368    935   -217       C  
ATOM    489  C   ASP C 731     -47.409 -27.203  22.544  1.00 46.68           C  
ANISOU  489  C   ASP C 731     6082   6153   5500   -315    927   -192       C  
ATOM    490  O   ASP C 731     -47.889 -27.265  23.675  1.00 45.74           O  
ANISOU  490  O   ASP C 731     5947   6038   5393   -308    910   -192       O  
ATOM    491  CB  ASP C 731     -48.157 -29.133  21.091  1.00 51.51           C  
ANISOU  491  CB  ASP C 731     6771   6752   6047   -397    991   -243       C  
ATOM    492  CG  ASP C 731     -48.995 -29.682  19.930  1.00 57.28           C  
ANISOU  492  CG  ASP C 731     7530   7510   6721   -462   1000   -275       C  
ATOM    493  OD1 ASP C 731     -49.965 -29.007  19.520  1.00 58.54           O  
ANISOU  493  OD1 ASP C 731     7661   7724   6855   -483    955   -276       O  
ATOM    494  OD2 ASP C 731     -48.685 -30.819  19.512  1.00 59.59           O1-
ANISOU  494  OD2 ASP C 731     7874   7771   6997   -491   1052   -297       O1-
ATOM    495  N   ASP C 732     -46.165 -26.766  22.282  1.00 43.46           N  
ANISOU  495  N   ASP C 732     5674   5715   5122   -279    942   -172       N  
ATOM    496  CA  ASP C 732     -45.250 -26.199  23.281  1.00 41.77           C  
ANISOU  496  CA  ASP C 732     5429   5484   4956   -229    926   -144       C  
ATOM    497  C   ASP C 732     -45.658 -24.782  23.718  1.00 38.52           C  
ANISOU  497  C   ASP C 732     4970   5114   4550   -214    871   -131       C  
ATOM    498  O   ASP C 732     -45.505 -24.481  24.900  1.00 37.02           O  
ANISOU  498  O   ASP C 732     4757   4921   4386   -190    851   -120       O  
ATOM    499  CB  ASP C 732     -43.756 -26.224  22.871  1.00 43.95           C  
ANISOU  499  CB  ASP C 732     5712   5724   5263   -197    954   -125       C  
ATOM    500  CG  ASP C 732     -43.225 -27.586  22.414  1.00 52.08           C  
ANISOU  500  CG  ASP C 732     6787   6703   6297   -203   1015   -133       C  
ATOM    501  OD1 ASP C 732     -43.842 -28.616  22.765  1.00 51.69           O  
ANISOU  501  OD1 ASP C 732     6760   6645   6232   -226   1031   -151       O  
ATOM    502  OD2 ASP C 732     -42.138 -27.582  21.795  1.00 50.23           O1-
ANISOU  502  OD2 ASP C 732     6565   6436   6083   -184   1048   -120       O1-
ATOM    503  N   GLN C 733     -46.203 -23.960  22.797  1.00 38.19           N  
ANISOU  503  N   GLN C 733     4915   5109   4486   -228    850   -132       N  
ATOM    504  CA  GLN C 733     -46.780 -22.639  23.090  1.00 38.77           C  
ANISOU  504  CA  GLN C 733     4943   5220   4567   -213    803   -117       C  
ATOM    505  C   GLN C 733     -47.954 -22.725  24.080  1.00 34.90           C  
ANISOU  505  C   GLN C 733     4437   4746   4074   -223    781   -125       C  
ATOM    506  O   GLN C 733     -47.993 -21.951  25.036  1.00 32.10           O  
ANISOU  506  O   GLN C 733     4054   4395   3746   -196    757   -112       O  
ATOM    507  CB  GLN C 733     -47.247 -21.925  21.802  1.00 37.06           C  
ANISOU  507  CB  GLN C 733     4717   5043   4321   -231    786   -115       C  
ATOM    508  CG  GLN C 733     -46.113 -21.518  20.844  1.00 40.88           C  
ANISOU  508  CG  GLN C 733     5211   5507   4815   -212    805   -101       C  
ATOM    509  CD  GLN C 733     -46.633 -20.795  19.597  1.00 41.80           C  
ANISOU  509  CD  GLN C 733     5320   5660   4899   -229    789    -96       C  
ATOM    510  OE1 GLN C 733     -47.579 -20.013  19.665  1.00 47.67           O  
ANISOU  510  OE1 GLN C 733     6034   6447   5628   -238    753    -91       O  
ATOM    511  NE2 GLN C 733     -45.998 -21.032  18.448  1.00 40.27           N  
ANISOU  511  NE2 GLN C 733     5156   5452   4691   -236    818    -97       N  
ATOM    512  N   MET C 734     -48.851 -23.700  23.846  1.00 36.40           N  
ANISOU  512  N   MET C 734     4651   4948   4232   -263    793   -148       N  
ATOM    513  CA  MET C 734     -49.945 -24.078  24.739  1.00 40.82           C  
ANISOU  513  CA  MET C 734     5202   5521   4786   -279    781   -161       C  
ATOM    514  C   MET C 734     -49.432 -24.546  26.108  1.00 39.75           C  
ANISOU  514  C   MET C 734     5074   5349   4678   -256    794   -158       C  
ATOM    515  O   MET C 734     -49.849 -23.978  27.115  1.00 38.77           O  
ANISOU  515  O   MET C 734     4925   5233   4573   -237    769   -148       O  
ATOM    516  CB  MET C 734     -50.798 -25.184  24.082  1.00 47.71           C  
ANISOU  516  CB  MET C 734     6103   6406   5617   -330    799   -188       C  
ATOM    517  CG  MET C 734     -51.674 -24.699  22.920  1.00 54.95           C  
ANISOU  517  CG  MET C 734     7004   7373   6501   -360    775   -190       C  
ATOM    518  SD  MET C 734     -53.131 -23.731  23.397  1.00 65.48           S  
ANISOU  518  SD  MET C 734     8286   8751   7839   -360    730   -182       S  
ATOM    519  CE  MET C 734     -54.160 -25.025  24.139  1.00 65.47           C  
ANISOU  519  CE  MET C 734     8307   8749   7816   -406    747   -214       C  
ATOM    520  N   ALA C 735     -48.531 -25.545  26.107  1.00 37.42           N  
ANISOU  520  N   ALA C 735     4816   5013   4386   -257    834   -164       N  
ATOM    521  CA  ALA C 735     -47.967 -26.182  27.298  1.00 37.34           C  
ANISOU  521  CA  ALA C 735     4816   4967   4403   -232    848   -156       C  
ATOM    522  C   ALA C 735     -47.317 -25.198  28.281  1.00 36.97           C  
ANISOU  522  C   ALA C 735     4736   4920   4391   -190    818   -130       C  
ATOM    523  O   ALA C 735     -47.690 -25.214  29.452  1.00 35.75           O  
ANISOU  523  O   ALA C 735     4572   4765   4245   -182    804   -128       O  
ATOM    524  CB  ALA C 735     -46.975 -27.280  26.885  1.00 38.69           C  
ANISOU  524  CB  ALA C 735     5025   5091   4584   -225    897   -155       C  
ATOM    525  N   VAL C 736     -46.404 -24.337  27.797  1.00 31.79           N  
ANISOU  525  N   VAL C 736     4063   4264   3753   -166    809   -112       N  
ATOM    526  CA  VAL C 736     -45.712 -23.366  28.648  1.00 32.60           C  
ANISOU  526  CA  VAL C 736     4136   4362   3888   -129    783    -90       C  
ATOM    527  C   VAL C 736     -46.641 -22.270  29.206  1.00 32.31           C  
ANISOU  527  C   VAL C 736     4068   4361   3847   -132    745    -92       C  
ATOM    528  O   VAL C 736     -46.480 -21.939  30.377  1.00 31.58           O  
ANISOU  528  O   VAL C 736     3963   4262   3771   -115    730    -84       O  
ATOM    529  CB  VAL C 736     -44.481 -22.704  27.972  1.00 33.68           C  
ANISOU  529  CB  VAL C 736     4259   4485   4052    -99    784    -69       C  
ATOM    530  CG1 VAL C 736     -43.419 -23.744  27.579  1.00 35.47           C  
ANISOU  530  CG1 VAL C 736     4513   4674   4289    -93    825    -64       C  
ATOM    531  CG2 VAL C 736     -44.798 -21.754  26.805  1.00 33.87           C  
ANISOU  531  CG2 VAL C 736     4262   4537   4067   -103    766    -67       C  
ATOM    532  N   ILE C 737     -47.627 -21.783  28.424  1.00 33.50           N  
ANISOU  532  N   ILE C 737     4205   4546   3976   -152    731   -100       N  
ATOM    533  CA  ILE C 737     -48.654 -20.843  28.901  1.00 35.20           C  
ANISOU  533  CA  ILE C 737     4390   4792   4193   -153    700    -98       C  
ATOM    534  C   ILE C 737     -49.530 -21.458  30.014  1.00 36.04           C  
ANISOU  534  C   ILE C 737     4504   4895   4292   -166    701   -112       C  
ATOM    535  O   ILE C 737     -49.746 -20.797  31.027  1.00 33.98           O  
ANISOU  535  O   ILE C 737     4227   4635   4046   -152    685   -106       O  
ATOM    536  CB  ILE C 737     -49.550 -20.285  27.745  1.00 37.01           C  
ANISOU  536  CB  ILE C 737     4602   5059   4398   -173    688   -101       C  
ATOM    537  CG1 ILE C 737     -48.741 -19.300  26.866  1.00 36.36           C  
ANISOU  537  CG1 ILE C 737     4505   4979   4328   -152    681    -82       C  
ATOM    538  CG2 ILE C 737     -50.875 -19.613  28.195  1.00 38.89           C  
ANISOU  538  CG2 ILE C 737     4809   5330   4634   -179    662   -100       C  
ATOM    539  CD1 ILE C 737     -49.433 -18.917  25.547  1.00 39.90           C  
ANISOU  539  CD1 ILE C 737     4945   5465   4750   -172    672    -82       C  
ATOM    540  N   GLN C 738     -49.967 -22.713  29.813  1.00 35.25           N  
ANISOU  540  N   GLN C 738     4434   4787   4172   -193    726   -129       N  
ATOM    541  CA  GLN C 738     -50.786 -23.506  30.733  1.00 35.55           C  
ANISOU  541  CA  GLN C 738     4484   4823   4199   -211    733   -144       C  
ATOM    542  C   GLN C 738     -50.133 -23.851  32.083  1.00 36.95           C  
ANISOU  542  C   GLN C 738     4672   4969   4397   -187    738   -136       C  
ATOM    543  O   GLN C 738     -50.866 -24.032  33.055  1.00 36.25           O  
ANISOU  543  O   GLN C 738     4581   4882   4308   -190    732   -140       O  
ATOM    544  CB  GLN C 738     -51.222 -24.802  30.025  1.00 36.38           C  
ANISOU  544  CB  GLN C 738     4621   4922   4278   -246    763   -166       C  
ATOM    545  CG  GLN C 738     -52.376 -24.593  29.027  1.00 37.46           C  
ANISOU  545  CG  GLN C 738     4746   5100   4387   -282    752   -179       C  
ATOM    546  CD  GLN C 738     -52.693 -25.856  28.221  1.00 41.96           C  
ANISOU  546  CD  GLN C 738     5352   5662   4927   -322    784   -203       C  
ATOM    547  OE1 GLN C 738     -51.813 -26.663  27.928  1.00 43.11           O  
ANISOU  547  OE1 GLN C 738     5532   5771   5076   -316    817   -205       O  
ATOM    548  NE2 GLN C 738     -53.960 -26.024  27.840  1.00 38.81           N  
ANISOU  548  NE2 GLN C 738     4946   5298   4501   -363    776   -220       N  
ATOM    549  N   TYR C 739     -48.795 -23.952  32.124  1.00 34.74           N  
ANISOU  549  N   TYR C 739     4402   4661   4135   -162    748   -120       N  
ATOM    550  CA  TYR C 739     -48.057 -24.313  33.337  1.00 34.62           C  
ANISOU  550  CA  TYR C 739     4398   4617   4138   -139    752   -108       C  
ATOM    551  C   TYR C 739     -47.518 -23.087  34.090  1.00 33.40           C  
ANISOU  551  C   TYR C 739     4216   4468   4005   -113    722    -91       C  
ATOM    552  O   TYR C 739     -47.385 -23.170  35.312  1.00 31.09           O  
ANISOU  552  O   TYR C 739     3928   4165   3720   -101    714    -84       O  
ATOM    553  CB  TYR C 739     -46.908 -25.286  32.986  1.00 36.48           C  
ANISOU  553  CB  TYR C 739     4656   4816   4385   -125    782    -97       C  
ATOM    554  CG  TYR C 739     -47.291 -26.581  32.277  1.00 42.07           C  
ANISOU  554  CG  TYR C 739     5398   5511   5073   -153    820   -116       C  
ATOM    555  CD1 TYR C 739     -48.531 -27.214  32.521  1.00 47.85           C  
ANISOU  555  CD1 TYR C 739     6145   6253   5781   -184    829   -139       C  
ATOM    556  CD2 TYR C 739     -46.387 -27.165  31.361  1.00 48.35           C  
ANISOU  556  CD2 TYR C 739     6213   6283   5873   -150    852   -112       C  
ATOM    557  CE1 TYR C 739     -48.883 -28.382  31.821  1.00 51.37           C  
ANISOU  557  CE1 TYR C 739     6623   6687   6206   -214    866   -159       C  
ATOM    558  CE2 TYR C 739     -46.743 -28.332  30.658  1.00 51.42           C  
ANISOU  558  CE2 TYR C 739     6638   6657   6241   -179    893   -133       C  
ATOM    559  CZ  TYR C 739     -47.996 -28.934  30.879  1.00 54.82           C  
ANISOU  559  CZ  TYR C 739     7081   7100   6646   -213    897   -157       C  
ATOM    560  OH  TYR C 739     -48.351 -30.058  30.193  1.00 65.01           O  
ANISOU  560  OH  TYR C 739     8408   8377   7914   -247    937   -180       O  
ATOM    561  N   SER C 740     -47.209 -21.991  33.373  1.00 30.89           N  
ANISOU  561  N   SER C 740     3872   4166   3696   -103    705    -83       N  
ATOM    562  CA  SER C 740     -46.499 -20.832  33.921  1.00 30.54           C  
ANISOU  562  CA  SER C 740     3806   4123   3674    -79    680    -68       C  
ATOM    563  C   SER C 740     -47.384 -19.625  34.275  1.00 27.95           C  
ANISOU  563  C   SER C 740     3452   3821   3345    -83    656    -72       C  
ATOM    564  O   SER C 740     -46.846 -18.697  34.881  1.00 27.69           O  
ANISOU  564  O   SER C 740     3402   3788   3330    -66    638    -62       O  
ATOM    565  CB  SER C 740     -45.367 -20.423  32.957  1.00 31.40           C  
ANISOU  565  CB  SER C 740     3903   4222   3803    -59    680    -51       C  
ATOM    566  OG  SER C 740     -45.842 -19.707  31.837  1.00 34.78           O  
ANISOU  566  OG  SER C 740     4319   4673   4221    -70    679    -57       O  
ATOM    567  N   TRP C 741     -48.682 -19.620  33.903  1.00 26.73           N  
ANISOU  567  N   TRP C 741     3292   3689   3173   -104    657    -85       N  
ATOM    568  CA  TRP C 741     -49.582 -18.473  34.114  1.00 28.45           C  
ANISOU  568  CA  TRP C 741     3481   3929   3396   -102    637    -84       C  
ATOM    569  C   TRP C 741     -49.701 -18.030  35.584  1.00 28.51           C  
ANISOU  569  C   TRP C 741     3489   3928   3415    -93    627    -84       C  
ATOM    570  O   TRP C 741     -49.793 -16.832  35.830  1.00 28.10           O  
ANISOU  570  O   TRP C 741     3417   3880   3377    -81    613    -77       O  
ATOM    571  CB  TRP C 741     -50.974 -18.717  33.493  1.00 28.55           C  
ANISOU  571  CB  TRP C 741     3486   3971   3389   -128    640    -96       C  
ATOM    572  CG  TRP C 741     -51.824 -19.798  34.095  1.00 29.07           C  
ANISOU  572  CG  TRP C 741     3574   4032   3437   -151    654   -114       C  
ATOM    573  CD1 TRP C 741     -51.863 -21.073  33.660  1.00 31.73           C  
ANISOU  573  CD1 TRP C 741     3936   4364   3756   -172    674   -126       C  
ATOM    574  CD2 TRP C 741     -52.696 -19.755  35.270  1.00 31.85           C  
ANISOU  574  CD2 TRP C 741     3926   4385   3790   -158    653   -121       C  
ATOM    575  NE1 TRP C 741     -52.679 -21.823  34.475  1.00 32.27           N  
ANISOU  575  NE1 TRP C 741     4020   4428   3813   -190    685   -140       N  
ATOM    576  CE2 TRP C 741     -53.231 -21.064  35.482  1.00 32.61           C  
ANISOU  576  CE2 TRP C 741     4048   4474   3867   -181    673   -137       C  
ATOM    577  CE3 TRP C 741     -53.088 -18.753  36.190  1.00 29.77           C  
ANISOU  577  CE3 TRP C 741     3645   4124   3540   -146    642   -117       C  
ATOM    578  CZ2 TRP C 741     -54.108 -21.360  36.537  1.00 34.01           C  
ANISOU  578  CZ2 TRP C 741     4233   4649   4040   -194    680   -149       C  
ATOM    579  CZ3 TRP C 741     -53.966 -19.038  37.256  1.00 32.66           C  
ANISOU  579  CZ3 TRP C 741     4021   4487   3901   -159    650   -129       C  
ATOM    580  CH2 TRP C 741     -54.481 -20.338  37.427  1.00 32.26           C  
ANISOU  580  CH2 TRP C 741     3995   4430   3831   -181    669   -144       C  
ATOM    581  N   MET C 742     -49.656 -18.988  36.528  1.00 29.70           N  
ANISOU  581  N   MET C 742     3663   4063   3555   -101    637    -91       N  
ATOM    582  CA  MET C 742     -49.698 -18.723  37.965  1.00 28.91           C  
ANISOU  582  CA  MET C 742     3568   3954   3459    -96    628    -91       C  
ATOM    583  C   MET C 742     -48.482 -17.913  38.446  1.00 29.86           C  
ANISOU  583  C   MET C 742     3683   4063   3599    -73    612    -75       C  
ATOM    584  O   MET C 742     -48.675 -16.891  39.099  1.00 32.85           O  
ANISOU  584  O   MET C 742     4047   4445   3986    -68    599    -74       O  
ATOM    585  CB  MET C 742     -49.845 -20.052  38.731  1.00 29.68           C  
ANISOU  585  CB  MET C 742     3698   4036   3541   -106    643    -99       C  
ATOM    586  CG  MET C 742     -50.090 -19.896  40.243  1.00 28.86           C  
ANISOU  586  CG  MET C 742     3606   3923   3435   -104    637    -99       C  
ATOM    587  SD  MET C 742     -51.733 -19.267  40.679  1.00 30.07           S  
ANISOU  587  SD  MET C 742     3747   4094   3582   -122    641   -116       S  
ATOM    588  CE  MET C 742     -52.677 -20.800  40.480  1.00 28.87           C  
ANISOU  588  CE  MET C 742     3619   3938   3409   -147    667   -132       C  
ATOM    589  N   GLY C 743     -47.266 -18.361  38.085  1.00 28.42           N  
ANISOU  589  N   GLY C 743     3508   3866   3424    -61    614    -63       N  
ATOM    590  CA  GLY C 743     -46.008 -17.713  38.464  1.00 27.84           C  
ANISOU  590  CA  GLY C 743     3422   3784   3370    -42    596    -47       C  
ATOM    591  C   GLY C 743     -45.857 -16.325  37.818  1.00 27.55           C  
ANISOU  591  C   GLY C 743     3357   3760   3349    -36    584    -45       C  
ATOM    592  O   GLY C 743     -45.389 -15.403  38.482  1.00 27.39           O  
ANISOU  592  O   GLY C 743     3328   3739   3340    -30    569    -42       O  
ATOM    593  N   LEU C 744     -46.303 -16.172  36.557  1.00 27.69           N  
ANISOU  593  N   LEU C 744     3364   3789   3366    -38    593    -47       N  
ATOM    594  CA  LEU C 744     -46.352 -14.909  35.813  1.00 27.58           C  
ANISOU  594  CA  LEU C 744     3324   3786   3366    -30    587    -41       C  
ATOM    595  C   LEU C 744     -47.250 -13.858  36.481  1.00 26.58           C  
ANISOU  595  C   LEU C 744     3185   3671   3240    -35    581    -48       C  
ATOM    596  O   LEU C 744     -46.792 -12.740  36.713  1.00 25.49           O  
ANISOU  596  O   LEU C 744     3031   3532   3120    -25    572    -43       O  
ATOM    597  CB  LEU C 744     -46.852 -15.177  34.374  1.00 28.74           C  
ANISOU  597  CB  LEU C 744     3465   3948   3504    -36    598    -42       C  
ATOM    598  CG  LEU C 744     -45.782 -15.752  33.431  1.00 31.17           C  
ANISOU  598  CG  LEU C 744     3779   4246   3815    -29    609    -34       C  
ATOM    599  CD1 LEU C 744     -46.424 -16.302  32.153  1.00 31.25           C  
ANISOU  599  CD1 LEU C 744     3793   4274   3806    -44    621    -40       C  
ATOM    600  CD2 LEU C 744     -44.716 -14.706  33.078  1.00 31.40           C  
ANISOU  600  CD2 LEU C 744     3790   4267   3873     -8    601    -18       C  
ATOM    601  N   MET C 745     -48.507 -14.239  36.766  1.00 25.25           N  
ANISOU  601  N   MET C 745     3023   3514   3056    -50    588    -60       N  
ATOM    602  CA  MET C 745     -49.524 -13.360  37.339  1.00 25.45           C  
ANISOU  602  CA  MET C 745     3035   3548   3084    -55    588    -66       C  
ATOM    603  C   MET C 745     -49.246 -12.962  38.796  1.00 24.83           C  
ANISOU  603  C   MET C 745     2968   3454   3010    -54    582    -70       C  
ATOM    604  O   MET C 745     -49.535 -11.821  39.149  1.00 24.94           O  
ANISOU  604  O   MET C 745     2970   3468   3037    -50    581    -71       O  
ATOM    605  CB  MET C 745     -50.910 -14.010  37.221  1.00 25.34           C  
ANISOU  605  CB  MET C 745     3026   3548   3052    -73    598    -77       C  
ATOM    606  CG  MET C 745     -51.443 -14.123  35.787  1.00 27.10           C  
ANISOU  606  CG  MET C 745     3229   3794   3270    -78    600    -72       C  
ATOM    607  SD  MET C 745     -53.083 -14.888  35.717  1.00 33.49           S  
ANISOU  607  SD  MET C 745     4041   4623   4060   -104    610    -85       S  
ATOM    608  CE  MET C 745     -53.207 -15.157  33.937  1.00 32.20           C  
ANISOU  608  CE  MET C 745     3868   4483   3883   -113    608    -79       C  
ATOM    609  N   VAL C 746     -48.682 -13.880  39.600  1.00 25.02           N  
ANISOU  609  N   VAL C 746     3017   3464   3024    -56    578    -72       N  
ATOM    610  CA  VAL C 746     -48.268 -13.633  40.985  1.00 24.63           C  
ANISOU  610  CA  VAL C 746     2983   3403   2973    -58    570    -75       C  
ATOM    611  C   VAL C 746     -47.087 -12.647  41.078  1.00 26.24           C  
ANISOU  611  C   VAL C 746     3172   3600   3195    -47    555    -65       C  
ATOM    612  O   VAL C 746     -47.116 -11.761  41.931  1.00 26.63           O  
ANISOU  612  O   VAL C 746     3222   3646   3249    -50    551    -70       O  
ATOM    613  CB  VAL C 746     -47.902 -14.964  41.706  1.00 24.79           C  
ANISOU  613  CB  VAL C 746     3031   3411   2976    -62    568    -74       C  
ATOM    614  CG1 VAL C 746     -47.068 -14.829  42.998  1.00 23.72           C  
ANISOU  614  CG1 VAL C 746     2911   3266   2835    -65    554    -73       C  
ATOM    615  CG2 VAL C 746     -49.168 -15.780  42.013  1.00 25.28           C  
ANISOU  615  CG2 VAL C 746     3109   3476   3020    -77    585    -86       C  
ATOM    616  N   PHE C 747     -46.090 -12.806  40.191  1.00 25.09           N  
ANISOU  616  N   PHE C 747     3017   3453   3061    -35    550    -52       N  
ATOM    617  CA  PHE C 747     -44.908 -11.946  40.115  1.00 24.53           C  
ANISOU  617  CA  PHE C 747     2930   3377   3011    -24    537    -43       C  
ATOM    618  C   PHE C 747     -45.230 -10.530  39.607  1.00 23.00           C  
ANISOU  618  C   PHE C 747     2716   3188   2832    -22    542    -46       C  
ATOM    619  O   PHE C 747     -44.701  -9.562  40.154  1.00 23.20           O  
ANISOU  619  O   PHE C 747     2736   3207   2869    -22    534    -47       O  
ATOM    620  CB  PHE C 747     -43.839 -12.657  39.268  1.00 23.77           C  
ANISOU  620  CB  PHE C 747     2827   3276   2927    -11    536    -27       C  
ATOM    621  CG  PHE C 747     -42.505 -11.947  39.130  1.00 25.03           C  
ANISOU  621  CG  PHE C 747     2970   3429   3108     -1    522    -15       C  
ATOM    622  CD1 PHE C 747     -41.565 -12.005  40.181  1.00 25.19           C  
ANISOU  622  CD1 PHE C 747     2996   3442   3131     -2    503     -8       C  
ATOM    623  CD2 PHE C 747     -42.231 -11.143  38.003  1.00 26.13           C  
ANISOU  623  CD2 PHE C 747     3087   3569   3268      9    528     -9       C  
ATOM    624  CE1 PHE C 747     -40.362 -11.323  40.072  1.00 26.50           C  
ANISOU  624  CE1 PHE C 747     3143   3605   3321      4    489      3       C  
ATOM    625  CE2 PHE C 747     -41.021 -10.469  37.915  1.00 26.09           C  
ANISOU  625  CE2 PHE C 747     3066   3557   3289     19    517      2       C  
ATOM    626  CZ  PHE C 747     -40.095 -10.555  38.946  1.00 26.57           C  
ANISOU  626  CZ  PHE C 747     3129   3612   3352     15    498      8       C  
ATOM    627  N   ALA C 748     -46.134 -10.438  38.614  1.00 22.59           N  
ANISOU  627  N   ALA C 748     2651   3148   2782    -18    555    -45       N  
ATOM    628  CA  ALA C 748     -46.686  -9.184  38.102  1.00 22.98           C  
ANISOU  628  CA  ALA C 748     2680   3203   2846    -13    562    -43       C  
ATOM    629  C   ALA C 748     -47.523  -8.434  39.149  1.00 23.42           C  
ANISOU  629  C   ALA C 748     2740   3254   2902    -22    569    -56       C  
ATOM    630  O   ALA C 748     -47.398  -7.215  39.245  1.00 24.98           O  
ANISOU  630  O   ALA C 748     2928   3445   3118    -19    574    -55       O  
ATOM    631  CB  ALA C 748     -47.523  -9.470  36.846  1.00 20.64           C  
ANISOU  631  CB  ALA C 748     2369   2925   2546    -10    572    -37       C  
ATOM    632  N   MET C 749     -48.329  -9.176  39.929  1.00 23.36           N  
ANISOU  632  N   MET C 749     2749   3248   2876    -35    574    -66       N  
ATOM    633  CA  MET C 749     -49.133  -8.657  41.035  1.00 25.10           C  
ANISOU  633  CA  MET C 749     2979   3462   3094    -45    585    -78       C  
ATOM    634  C   MET C 749     -48.278  -8.124  42.193  1.00 24.35           C  
ANISOU  634  C   MET C 749     2900   3351   2999    -52    575    -85       C  
ATOM    635  O   MET C 749     -48.648  -7.106  42.772  1.00 24.66           O  
ANISOU  635  O   MET C 749     2942   3381   3046    -57    586    -93       O  
ATOM    636  CB  MET C 749     -50.137  -9.739  41.483  1.00 26.13           C  
ANISOU  636  CB  MET C 749     3126   3597   3202    -58    593    -87       C  
ATOM    637  CG  MET C 749     -51.148  -9.318  42.564  1.00 27.58           C  
ANISOU  637  CG  MET C 749     3323   3774   3382    -69    609   -101       C  
ATOM    638  SD  MET C 749     -50.633  -9.383  44.304  1.00 33.68           S  
ANISOU  638  SD  MET C 749     4131   4527   4137    -83    601   -113       S  
ATOM    639  CE  MET C 749     -50.278 -11.147  44.489  1.00 36.06           C  
ANISOU  639  CE  MET C 749     4456   4831   4412    -88    588   -111       C  
ATOM    640  N   GLY C 750     -47.146  -8.789  42.484  1.00 24.06           N  
ANISOU  640  N   GLY C 750     2875   3311   2953    -53    556    -80       N  
ATOM    641  CA  GLY C 750     -46.184  -8.370  43.503  1.00 24.63           C  
ANISOU  641  CA  GLY C 750     2959   3374   3025    -61    541    -84       C  
ATOM    642  C   GLY C 750     -45.495  -7.052  43.115  1.00 25.21           C  
ANISOU  642  C   GLY C 750     3012   3442   3124    -55    543    -82       C  
ATOM    643  O   GLY C 750     -45.247  -6.221  43.988  1.00 26.59           O  
ANISOU  643  O   GLY C 750     3195   3607   3301    -68    544    -92       O  
ATOM    644  N   TRP C 751     -45.234  -6.841  41.812  1.00 24.28           N  
ANISOU  644  N   TRP C 751     2869   3329   3025    -39    545    -69       N  
ATOM    645  CA  TRP C 751     -44.719  -5.586  41.269  1.00 23.68           C  
ANISOU  645  CA  TRP C 751     2774   3246   2975    -32    547    -64       C  
ATOM    646  C   TRP C 751     -45.750  -4.445  41.320  1.00 24.68           C  
ANISOU  646  C   TRP C 751     2896   3367   3111    -33    572    -73       C  
ATOM    647  O   TRP C 751     -45.380  -3.341  41.714  1.00 25.34           O  
ANISOU  647  O   TRP C 751     2981   3438   3208    -40    579    -80       O  
ATOM    648  CB  TRP C 751     -44.173  -5.808  39.850  1.00 23.01           C  
ANISOU  648  CB  TRP C 751     2668   3168   2904    -13    545    -47       C  
ATOM    649  CG  TRP C 751     -43.672  -4.579  39.148  1.00 23.39           C  
ANISOU  649  CG  TRP C 751     2694   3210   2980     -3    555    -41       C  
ATOM    650  CD1 TRP C 751     -44.329  -3.895  38.183  1.00 22.65           C  
ANISOU  650  CD1 TRP C 751     2584   3120   2899      8    574    -34       C  
ATOM    651  CD2 TRP C 751     -42.449  -3.830  39.407  1.00 22.83           C  
ANISOU  651  CD2 TRP C 751     2617   3128   2927     -6    546    -41       C  
ATOM    652  NE1 TRP C 751     -43.583  -2.796  37.809  1.00 23.87           N  
ANISOU  652  NE1 TRP C 751     2725   3265   3079     16    580    -29       N  
ATOM    653  CE2 TRP C 751     -42.412  -2.703  38.533  1.00 23.66           C  
ANISOU  653  CE2 TRP C 751     2704   3228   3056      4    564    -35       C  
ATOM    654  CE3 TRP C 751     -41.366  -3.985  40.300  1.00 22.90           C  
ANISOU  654  CE3 TRP C 751     2633   3132   2933    -18    524    -43       C  
ATOM    655  CZ2 TRP C 751     -41.350  -1.782  38.542  1.00 24.93           C  
ANISOU  655  CZ2 TRP C 751     2853   3376   3241      3    563    -34       C  
ATOM    656  CZ3 TRP C 751     -40.292  -3.074  40.317  1.00 23.27           C  
ANISOU  656  CZ3 TRP C 751     2668   3171   3003    -22    519    -42       C  
ATOM    657  CH2 TRP C 751     -40.282  -1.973  39.439  1.00 24.04           C  
ANISOU  657  CH2 TRP C 751     2747   3261   3126    -11    540    -39       C  
ATOM    658  N   ARG C 752     -47.019  -4.729  40.964  1.00 25.07           N  
ANISOU  658  N   ARG C 752     2941   3426   3157    -28    587    -71       N  
ATOM    659  CA  ARG C 752     -48.135  -3.784  41.099  1.00 26.41           C  
ANISOU  659  CA  ARG C 752     3105   3592   3338    -26    613    -74       C  
ATOM    660  C   ARG C 752     -48.378  -3.369  42.555  1.00 26.74           C  
ANISOU  660  C   ARG C 752     3172   3618   3370    -46    624    -94       C  
ATOM    661  O   ARG C 752     -48.605  -2.191  42.806  1.00 27.85           O  
ANISOU  661  O   ARG C 752     3310   3744   3527    -46    649    -98       O  
ATOM    662  CB  ARG C 752     -49.442  -4.359  40.521  1.00 28.56           C  
ANISOU  662  CB  ARG C 752     3369   3881   3602    -21    621    -68       C  
ATOM    663  CG  ARG C 752     -49.482  -4.459  38.989  1.00 29.57           C  
ANISOU  663  CG  ARG C 752     3470   4026   3739     -5    620    -49       C  
ATOM    664  CD  ARG C 752     -50.912  -4.610  38.445  1.00 32.08           C  
ANISOU  664  CD  ARG C 752     3775   4357   4054     -4    636    -45       C  
ATOM    665  NE  ARG C 752     -51.620  -5.773  39.003  1.00 30.58           N  
ANISOU  665  NE  ARG C 752     3600   4177   3841    -18    632    -55       N  
ATOM    666  CZ  ARG C 752     -51.438  -7.058  38.654  1.00 30.82           C  
ANISOU  666  CZ  ARG C 752     3635   4221   3852    -23    618    -54       C  
ATOM    667  NH1 ARG C 752     -50.537  -7.419  37.731  1.00 26.19           N1+
ANISOU  667  NH1 ARG C 752     3045   3642   3264    -16    605    -45       N1+
ATOM    668  NH2 ARG C 752     -52.189  -8.000  39.233  1.00 28.81           N1+
ANISOU  668  NH2 ARG C 752     3395   3972   3579    -38    621    -65       N1+
ATOM    669  N   SER C 753     -48.295  -4.332  43.483  1.00 27.16           N  
ANISOU  669  N   SER C 753     3251   3671   3396    -61    609   -104       N  
ATOM    670  CA  SER C 753     -48.426  -4.112  44.920  1.00 27.42           C  
ANISOU  670  CA  SER C 753     3313   3689   3414    -82    619   -123       C  
ATOM    671  C   SER C 753     -47.327  -3.187  45.466  1.00 27.96           C  
ANISOU  671  C   SER C 753     3386   3745   3490    -92    612   -129       C  
ATOM    672  O   SER C 753     -47.633  -2.299  46.257  1.00 29.11           O  
ANISOU  672  O   SER C 753     3544   3873   3642   -104    634   -144       O  
ATOM    673  CB  SER C 753     -48.419  -5.471  45.636  1.00 26.17           C  
ANISOU  673  CB  SER C 753     3182   3535   3224    -95    603   -129       C  
ATOM    674  OG  SER C 753     -49.585  -6.190  45.318  1.00 27.00           O  
ANISOU  674  OG  SER C 753     3278   3652   3328    -86    614   -123       O  
ATOM    675  N   PHE C 754     -46.086  -3.368  44.985  1.00 26.23           N  
ANISOU  675  N   PHE C 754     3159   3534   3274    -88    584   -120       N  
ATOM    676  CA  PHE C 754     -44.950  -2.512  45.308  1.00 26.25           C  
ANISOU  676  CA  PHE C 754     3162   3526   3284   -101    574   -125       C  
ATOM    677  C   PHE C 754     -45.060  -1.080  44.749  1.00 28.65           C  
ANISOU  677  C   PHE C 754     3448   3817   3619    -93    601   -126       C  
ATOM    678  O   PHE C 754     -44.857  -0.130  45.501  1.00 28.79           O  
ANISOU  678  O   PHE C 754     3480   3818   3640   -111    615   -142       O  
ATOM    679  CB  PHE C 754     -43.631  -3.227  44.943  1.00 25.34           C  
ANISOU  679  CB  PHE C 754     3034   3422   3171    -95    541   -111       C  
ATOM    680  CG  PHE C 754     -42.388  -2.358  45.023  1.00 27.99           C  
ANISOU  680  CG  PHE C 754     3362   3750   3523   -106    531   -114       C  
ATOM    681  CD1 PHE C 754     -41.947  -1.879  46.274  1.00 27.56           C  
ANISOU  681  CD1 PHE C 754     3330   3689   3453   -136    522   -131       C  
ATOM    682  CD2 PHE C 754     -41.757  -1.902  43.846  1.00 29.92           C  
ANISOU  682  CD2 PHE C 754     3575   3995   3797    -88    530    -99       C  
ATOM    683  CE1 PHE C 754     -40.892  -0.979  46.336  1.00 28.57           C  
ANISOU  683  CE1 PHE C 754     3449   3812   3595   -150    513   -136       C  
ATOM    684  CE2 PHE C 754     -40.689  -1.020  43.932  1.00 31.02           C  
ANISOU  684  CE2 PHE C 754     3705   4127   3954    -99    523   -102       C  
ATOM    685  CZ  PHE C 754     -40.261  -0.559  45.171  1.00 29.27           C  
ANISOU  685  CZ  PHE C 754     3504   3899   3716   -131    513   -121       C  
ATOM    686  N   THR C 755     -45.370  -0.937  43.453  1.00 28.10           N  
ANISOU  686  N   THR C 755     3350   3754   3572    -67    610   -108       N  
ATOM    687  CA  THR C 755     -45.406   0.368  42.787  1.00 27.90           C  
ANISOU  687  CA  THR C 755     3307   3714   3577    -58    636   -105       C  
ATOM    688  C   THR C 755     -46.643   1.223  43.148  1.00 29.26           C  
ANISOU  688  C   THR C 755     3486   3871   3758    -59    674   -114       C  
ATOM    689  O   THR C 755     -46.492   2.442  43.222  1.00 30.30           O  
ANISOU  689  O   THR C 755     3619   3982   3909    -64    698   -121       O  
ATOM    690  CB  THR C 755     -45.329   0.239  41.243  1.00 27.63           C  
ANISOU  690  CB  THR C 755     3241   3691   3565    -29    637    -82       C  
ATOM    691  OG1 THR C 755     -46.398  -0.529  40.723  1.00 26.94           O  
ANISOU  691  OG1 THR C 755     3147   3620   3469    -16    643    -71       O  
ATOM    692  CG2 THR C 755     -44.003  -0.372  40.760  1.00 27.84           C  
ANISOU  692  CG2 THR C 755     3260   3727   3590    -26    606    -73       C  
ATOM    693  N   ASN C 756     -47.816   0.604  43.381  1.00 28.73           N  
ANISOU  693  N   ASN C 756     3423   3812   3679    -55    684   -112       N  
ATOM    694  CA  ASN C 756     -49.075   1.324  43.624  1.00 31.93           C  
ANISOU  694  CA  ASN C 756     3829   4205   4099    -51    724   -115       C  
ATOM    695  C   ASN C 756     -49.370   1.560  45.115  1.00 30.82           C  
ANISOU  695  C   ASN C 756     3725   4043   3939    -79    740   -141       C  
ATOM    696  O   ASN C 756     -49.984   2.584  45.412  1.00 29.94           O  
ANISOU  696  O   ASN C 756     3621   3910   3844    -82    778   -149       O  
ATOM    697  CB  ASN C 756     -50.262   0.589  42.954  1.00 33.22           C  
ANISOU  697  CB  ASN C 756     3974   4388   4261    -34    728    -99       C  
ATOM    698  CG  ASN C 756     -50.205   0.624  41.423  1.00 37.67           C  
ANISOU  698  CG  ASN C 756     4502   4970   4841     -9    720    -73       C  
ATOM    699  OD1 ASN C 756     -50.539   1.636  40.812  1.00 43.30           O  
ANISOU  699  OD1 ASN C 756     5194   5677   5579      6    743    -59       O  
ATOM    700  ND2 ASN C 756     -49.795  -0.476  40.792  1.00 37.43           N  
ANISOU  700  ND2 ASN C 756     4466   4958   4794     -6    689    -66       N  
ATOM    701  N   VAL C 757     -48.976   0.641  46.016  1.00 30.56           N  
ANISOU  701  N   VAL C 757     3718   4018   3873    -99    714   -154       N  
ATOM    702  CA  VAL C 757     -49.335   0.711  47.443  1.00 31.39           C  
ANISOU  702  CA  VAL C 757     3863   4105   3956   -127    728   -179       C  
ATOM    703  C   VAL C 757     -48.172   0.372  48.404  1.00 32.50           C  
ANISOU  703  C   VAL C 757     4032   4247   4067   -155    696   -193       C  
ATOM    704  O   VAL C 757     -48.423   0.227  49.601  1.00 31.78           O  
ANISOU  704  O   VAL C 757     3976   4151   3948   -178    698   -210       O  
ATOM    705  CB  VAL C 757     -50.587  -0.163  47.787  1.00 31.60           C  
ANISOU  705  CB  VAL C 757     3904   4136   3967   -129    741   -182       C  
ATOM    706  CG1 VAL C 757     -51.864   0.336  47.090  1.00 32.18           C  
ANISOU  706  CG1 VAL C 757     3954   4202   4070   -109    782   -171       C  
ATOM    707  CG2 VAL C 757     -50.401  -1.671  47.548  1.00 29.91           C  
ANISOU  707  CG2 VAL C 757     3681   3947   3734   -121    707   -170       C  
ATOM    708  N   ASN C 758     -46.926   0.279  47.897  1.00 32.13           N  
ANISOU  708  N   ASN C 758     3970   4210   4027   -153    666   -186       N  
ATOM    709  CA  ASN C 758     -45.689   0.008  48.660  1.00 34.11           C  
ANISOU  709  CA  ASN C 758     4238   4467   4253   -177    631   -193       C  
ATOM    710  C   ASN C 758     -45.765  -1.275  49.504  1.00 34.76           C  
ANISOU  710  C   ASN C 758     4343   4563   4300   -185    608   -193       C  
ATOM    711  O   ASN C 758     -45.307  -1.298  50.647  1.00 36.16           O  
ANISOU  711  O   ASN C 758     4551   4739   4447   -213    593   -207       O  
ATOM    712  CB  ASN C 758     -45.242   1.257  49.460  1.00 35.30           C  
ANISOU  712  CB  ASN C 758     4411   4598   4401   -208    643   -216       C  
ATOM    713  CG  ASN C 758     -44.762   2.382  48.540  1.00 42.78           C  
ANISOU  713  CG  ASN C 758     5330   5537   5386   -198    652   -210       C  
ATOM    714  OD1 ASN C 758     -45.549   3.224  48.118  1.00 41.74           O  
ANISOU  714  OD1 ASN C 758     5183   5417   5260   -200    620   -203       O  
ATOM    715  ND2 ASN C 758     -43.465   2.395  48.221  1.00 39.48           N  
ANISOU  715  ND2 ASN C 758     4901   5101   4999   -180    697   -208       N  
ATOM    716  N   SER C 759     -46.347  -2.324  48.899  1.00 31.53           N  
ANISOU  716  N   SER C 759     3919   4168   3891   -163    604   -177       N  
ATOM    717  CA  SER C 759     -46.450  -3.697  49.400  1.00 34.39           C  
ANISOU  717  CA  SER C 759     4301   4541   4221   -168    583   -175       C  
ATOM    718  C   SER C 759     -47.353  -3.857  50.641  1.00 35.86           C  
ANISOU  718  C   SER C 759     4528   4716   4380   -190    603   -194       C  
ATOM    719  O   SER C 759     -47.376  -4.944  51.214  1.00 38.41           O  
ANISOU  719  O   SER C 759     4871   5047   4674   -197    587   -192       O  
ATOM    720  CB  SER C 759     -45.041  -4.276  49.660  1.00 33.84           C  
ANISOU  720  CB  SER C 759     4235   4484   4136   -178    539   -166       C  
ATOM    721  OG  SER C 759     -44.214  -4.116  48.527  1.00 36.46           O  
ANISOU  721  OG  SER C 759     4532   4825   4495   -158    523   -148       O  
ATOM    722  N   ARG C 760     -48.080  -2.797  51.039  1.00 35.43           N  
ANISOU  722  N   ARG C 760     4485   4641   4333   -200    640   -211       N  
ATOM    723  CA  ARG C 760     -48.989  -2.777  52.192  1.00 36.90           C  
ANISOU  723  CA  ARG C 760     4711   4813   4494   -222    665   -230       C  
ATOM    724  C   ARG C 760     -50.196  -3.710  52.020  1.00 37.40           C  
ANISOU  724  C   ARG C 760     4769   4882   4557   -205    679   -222       C  
ATOM    725  O   ARG C 760     -50.685  -4.252  53.010  1.00 38.26           O  
ANISOU  725  O   ARG C 760     4909   4986   4640   -219    688   -232       O  
ATOM    726  CB  ARG C 760     -49.474  -1.333  52.436  1.00 39.71           C  
ANISOU  726  CB  ARG C 760     5077   5141   4867   -233    710   -249       C  
ATOM    727  CG  ARG C 760     -48.355  -0.385  52.894  1.00 46.51           C  
ANISOU  727  CG  ARG C 760     5939   5995   5736   -249    702   -258       C  
ATOM    728  CD  ARG C 760     -48.809   1.078  52.992  1.00 52.40           C  
ANISOU  728  CD  ARG C 760     6700   6709   6498   -262    751   -278       C  
ATOM    729  NE  ARG C 760     -47.828   1.880  53.732  1.00 61.11           N  
ANISOU  729  NE  ARG C 760     7831   7809   7578   -299    732   -296       N  
ATOM    730  CZ  ARG C 760     -47.882   2.159  55.046  1.00 67.23           C  
ANISOU  730  CZ  ARG C 760     8653   8567   8323   -337    748   -323       C  
ATOM    731  NH1 ARG C 760     -48.942   1.813  55.791  1.00 77.98           N1+
ANISOU  731  NH1 ARG C 760    10044   9906   9677   -344    794   -338       N1+
ATOM    732  NH2 ARG C 760     -46.856   2.794  55.625  1.00 62.21           N1+
ANISOU  732  NH2 ARG C 760     8036   7936   7664   -371    720   -337       N1+
ATOM    733  N   MET C 761     -50.648  -3.859  50.768  1.00 34.53           N  
ANISOU  733  N   MET C 761     4367   4530   4220   -178    680   -205       N  
ATOM    734  CA  MET C 761     -51.799  -4.653  50.366  1.00 33.98           C  
ANISOU  734  CA  MET C 761     4289   4466   4154   -166    698   -199       C  
ATOM    735  C   MET C 761     -51.461  -5.376  49.059  1.00 30.69           C  
ANISOU  735  C   MET C 761     3839   4071   3748   -144    675   -179       C  
ATOM    736  O   MET C 761     -50.606  -4.909  48.302  1.00 28.57           O  
ANISOU  736  O   MET C 761     3553   3809   3491   -136    655   -170       O  
ATOM    737  CB  MET C 761     -53.015  -3.719  50.181  1.00 36.99           C  
ANISOU  737  CB  MET C 761     4654   4832   4565   -158    742   -202       C  
ATOM    738  CG  MET C 761     -53.462  -3.007  51.468  1.00 40.43           C  
ANISOU  738  CG  MET C 761     5127   5242   4993   -181    771   -224       C  
ATOM    739  SD  MET C 761     -54.924  -1.953  51.287  1.00 49.60           S  
ANISOU  739  SD  MET C 761     6272   6386   6185   -168    828   -222       S  
ATOM    740  CE  MET C 761     -54.166  -0.503  50.506  1.00 44.61           C  
ANISOU  740  CE  MET C 761     5625   5737   5587   -162    847   -222       C  
ATOM    741  N   LEU C 762     -52.164  -6.490  48.803  1.00 29.45           N  
ANISOU  741  N   LEU C 762     3677   3926   3587   -138    679   -173       N  
ATOM    742  CA  LEU C 762     -52.060  -7.224  47.545  1.00 29.97           C  
ANISOU  742  CA  LEU C 762     3714   4011   3660   -121    660   -156       C  
ATOM    743  C   LEU C 762     -53.021  -6.599  46.526  1.00 29.59           C  
ANISOU  743  C   LEU C 762     3631   3971   3642   -105    681   -147       C  
ATOM    744  O   LEU C 762     -54.231  -6.815  46.600  1.00 28.90           O  
ANISOU  744  O   LEU C 762     3535   3885   3559   -105    704   -147       O  
ATOM    745  CB  LEU C 762     -52.326  -8.724  47.763  1.00 29.84           C  
ANISOU  745  CB  LEU C 762     3713   4003   3620   -125    649   -156       C  
ATOM    746  CG  LEU C 762     -51.294  -9.436  48.661  1.00 31.20           C  
ANISOU  746  CG  LEU C 762     3921   4171   3762   -138    627   -159       C  
ATOM    747  CD1 LEU C 762     -51.713 -10.898  48.893  1.00 31.21           C  
ANISOU  747  CD1 LEU C 762     3931   4180   3747   -138    626   -155       C  
ATOM    748  CD2 LEU C 762     -49.841  -9.319  48.157  1.00 33.12           C  
ANISOU  748  CD2 LEU C 762     4156   4419   4008   -132    596   -148       C  
ATOM    749  N   TYR C 763     -52.439  -5.807  45.616  1.00 28.41           N  
ANISOU  749  N   TYR C 763     3456   3825   3512    -91    673   -135       N  
ATOM    750  CA  TYR C 763     -53.112  -5.059  44.564  1.00 28.20           C  
ANISOU  750  CA  TYR C 763     3394   3805   3514    -74    690   -121       C  
ATOM    751  C   TYR C 763     -53.325  -5.980  43.348  1.00 27.86           C  
ANISOU  751  C   TYR C 763     3328   3788   3469    -64    676   -107       C  
ATOM    752  O   TYR C 763     -52.615  -5.858  42.347  1.00 27.05           O  
ANISOU  752  O   TYR C 763     3206   3695   3374    -51    659    -94       O  
ATOM    753  CB  TYR C 763     -52.251  -3.808  44.261  1.00 28.19           C  
ANISOU  753  CB  TYR C 763     3381   3794   3534    -65    691   -116       C  
ATOM    754  CG  TYR C 763     -52.953  -2.676  43.530  1.00 29.36           C  
ANISOU  754  CG  TYR C 763     3498   3940   3715    -48    719   -103       C  
ATOM    755  CD1 TYR C 763     -52.959  -2.615  42.121  1.00 28.33           C  
ANISOU  755  CD1 TYR C 763     3332   3829   3600    -27    711    -80       C  
ATOM    756  CD2 TYR C 763     -53.585  -1.656  44.272  1.00 30.15           C  
ANISOU  756  CD2 TYR C 763     3606   4018   3831    -51    754   -111       C  
ATOM    757  CE1 TYR C 763     -53.591  -1.544  41.459  1.00 27.75           C  
ANISOU  757  CE1 TYR C 763     3230   3756   3556     -9    734    -63       C  
ATOM    758  CE2 TYR C 763     -54.216  -0.584  43.612  1.00 30.76           C  
ANISOU  758  CE2 TYR C 763     3653   4091   3940    -32    782    -94       C  
ATOM    759  CZ  TYR C 763     -54.214  -0.524  42.206  1.00 29.68           C  
ANISOU  759  CZ  TYR C 763     3480   3977   3819    -10    770    -69       C  
ATOM    760  OH  TYR C 763     -54.814   0.523  41.570  1.00 32.03           O  
ANISOU  760  OH  TYR C 763     3746   4273   4149     10    798    -47       O  
ATOM    761  N   PHE C 764     -54.289  -6.914  43.473  1.00 26.02           N  
ANISOU  761  N   PHE C 764     3098   3564   3224    -72    682   -110       N  
ATOM    762  CA  PHE C 764     -54.698  -7.835  42.406  1.00 25.69           C  
ANISOU  762  CA  PHE C 764     3037   3546   3175    -68    671   -100       C  
ATOM    763  C   PHE C 764     -55.263  -7.082  41.189  1.00 26.73           C  
ANISOU  763  C   PHE C 764     3129   3697   3331    -52    675    -80       C  
ATOM    764  O   PHE C 764     -54.890  -7.386  40.058  1.00 25.20           O  
ANISOU  764  O   PHE C 764     2919   3521   3133    -46    658    -69       O  
ATOM    765  CB  PHE C 764     -55.718  -8.870  42.929  1.00 26.64           C  
ANISOU  765  CB  PHE C 764     3168   3673   3281    -83    681   -109       C  
ATOM    766  CG  PHE C 764     -55.221  -9.856  43.967  1.00 28.20           C  
ANISOU  766  CG  PHE C 764     3406   3857   3452    -98    674   -125       C  
ATOM    767  CD1 PHE C 764     -54.421 -10.945  43.568  1.00 30.31           C  
ANISOU  767  CD1 PHE C 764     3685   4130   3701    -99    652   -123       C  
ATOM    768  CD2 PHE C 764     -55.472  -9.656  45.340  1.00 28.28           C  
ANISOU  768  CD2 PHE C 764     3442   3849   3453   -110    690   -139       C  
ATOM    769  CE1 PHE C 764     -53.944 -11.843  44.512  1.00 31.58           C  
ANISOU  769  CE1 PHE C 764     3882   4278   3838   -110    648   -132       C  
ATOM    770  CE2 PHE C 764     -54.986 -10.570  46.266  1.00 29.29           C  
ANISOU  770  CE2 PHE C 764     3609   3966   3554   -123    683   -150       C  
ATOM    771  CZ  PHE C 764     -54.233 -11.661  45.856  1.00 28.27           C  
ANISOU  771  CZ  PHE C 764     3488   3843   3408   -122    663   -145       C  
ATOM    772  N   ALA C 765     -56.106  -6.079  41.466  1.00 26.47           N  
ANISOU  772  N   ALA C 765     3079   3658   3321    -45    700    -75       N  
ATOM    773  CA  ALA C 765     -56.652  -5.123  40.510  1.00 28.07           C  
ANISOU  773  CA  ALA C 765     3241   3876   3548    -28    709    -52       C  
ATOM    774  C   ALA C 765     -56.984  -3.816  41.257  1.00 29.51           C  
ANISOU  774  C   ALA C 765     3422   4034   3756    -21    741    -52       C  
ATOM    775  O   ALA C 765     -57.015  -3.833  42.490  1.00 30.76           O  
ANISOU  775  O   ALA C 765     3610   4170   3908    -34    757    -72       O  
ATOM    776  CB  ALA C 765     -57.889  -5.736  39.833  1.00 24.95           C  
ANISOU  776  CB  ALA C 765     2821   3510   3149    -33    708    -42       C  
ATOM    777  N   PRO C 766     -57.275  -2.708  40.533  1.00 32.55           N  
ANISOU  777  N   PRO C 766     3776   4422   4170     -1    755    -30       N  
ATOM    778  CA  PRO C 766     -57.745  -1.455  41.164  1.00 31.09           C  
ANISOU  778  CA  PRO C 766     3591   4209   4011      5    791    -30       C  
ATOM    779  C   PRO C 766     -59.048  -1.575  41.978  1.00 33.16           C  
ANISOU  779  C   PRO C 766     3850   4467   4281      0    818    -33       C  
ATOM    780  O   PRO C 766     -59.187  -0.892  42.991  1.00 33.00           O  
ANISOU  780  O   PRO C 766     3847   4417   4274     -3    852    -44       O  
ATOM    781  CB  PRO C 766     -57.911  -0.480  39.986  1.00 32.04           C  
ANISOU  781  CB  PRO C 766     3672   4339   4162     31    800      0       C  
ATOM    782  CG  PRO C 766     -57.017  -1.034  38.893  1.00 31.82           C  
ANISOU  782  CG  PRO C 766     3630   4341   4119     36    764     13       C  
ATOM    783  CD  PRO C 766     -57.122  -2.540  39.087  1.00 30.75           C  
ANISOU  783  CD  PRO C 766     3522   4213   3948     14    736     -8       C  
ATOM    784  N   ASP C 767     -59.952  -2.455  41.522  1.00 33.09           N  
ANISOU  784  N   ASP C 767     3818   4487   4266     -3    808    -23       N  
ATOM    785  CA  ASP C 767     -61.247  -2.766  42.132  1.00 35.22           C  
ANISOU  785  CA  ASP C 767     4081   4753   4547     -9    837    -25       C  
ATOM    786  C   ASP C 767     -61.183  -3.980  43.087  1.00 34.93           C  
ANISOU  786  C   ASP C 767     4084   4711   4477    -36    830    -54       C  
ATOM    787  O   ASP C 767     -62.218  -4.348  43.639  1.00 35.82           O  
ANISOU  787  O   ASP C 767     4190   4829   4590    -46    844    -57       O  
ATOM    788  CB  ASP C 767     -62.361  -2.974  41.067  1.00 34.58           C  
ANISOU  788  CB  ASP C 767     3947   4709   4481      1    832      5       C  
ATOM    789  CG  ASP C 767     -62.051  -3.935  39.908  1.00 38.46           C  
ANISOU  789  CG  ASP C 767     4433   5237   4943     -9    789      6       C  
ATOM    790  OD1 ASP C 767     -60.911  -4.441  39.809  1.00 34.02           O  
ANISOU  790  OD1 ASP C 767     3899   4670   4356    -15    764     -7       O  
ATOM    791  OD2 ASP C 767     -62.985  -4.143  39.107  1.00 40.11           O1-
ANISOU  791  OD2 ASP C 767     4608   5479   5152    -13    780     22       O1-
ATOM    792  N   LEU C 768     -60.000  -4.590  43.269  1.00 32.18           N  
ANISOU  792  N   LEU C 768     3773   4354   4100    -48    806    -73       N  
ATOM    793  CA  LEU C 768     -59.827  -5.797  44.073  1.00 31.88           C  
ANISOU  793  CA  LEU C 768     3771   4313   4028    -70    795    -96       C  
ATOM    794  C   LEU C 768     -58.466  -5.736  44.774  1.00 32.77           C  
ANISOU  794  C   LEU C 768     3925   4405   4121    -77    782   -113       C  
ATOM    795  O   LEU C 768     -57.511  -6.368  44.326  1.00 29.48           O  
ANISOU  795  O   LEU C 768     3516   3998   3685    -79    749   -114       O  
ATOM    796  CB  LEU C 768     -60.026  -7.041  43.169  1.00 35.34           C  
ANISOU  796  CB  LEU C 768     4197   4781   4447    -76    766    -91       C  
ATOM    797  CG  LEU C 768     -60.130  -8.382  43.926  1.00 35.47           C  
ANISOU  797  CG  LEU C 768     4245   4796   4434    -97    761   -111       C  
ATOM    798  CD1 LEU C 768     -61.383  -8.433  44.822  1.00 38.54           C  
ANISOU  798  CD1 LEU C 768     4635   5175   4833   -106    794   -117       C  
ATOM    799  CD2 LEU C 768     -60.108  -9.556  42.935  1.00 35.95           C  
ANISOU  799  CD2 LEU C 768     4297   4884   4476   -106    737   -108       C  
ATOM    800  N   VAL C 769     -58.400  -4.945  45.854  1.00 30.66           N  
ANISOU  800  N   VAL C 769     3681   4107   3859    -83    807   -126       N  
ATOM    801  CA  VAL C 769     -57.196  -4.773  46.661  1.00 31.81           C  
ANISOU  801  CA  VAL C 769     3865   4235   3986    -93    794   -142       C  
ATOM    802  C   VAL C 769     -57.439  -5.441  48.025  1.00 31.84           C  
ANISOU  802  C   VAL C 769     3913   4223   3960   -116    802   -164       C  
ATOM    803  O   VAL C 769     -58.402  -5.093  48.711  1.00 29.25           O  
ANISOU  803  O   VAL C 769     3592   3881   3638   -122    835   -171       O  
ATOM    804  CB  VAL C 769     -56.863  -3.269  46.872  1.00 32.94           C  
ANISOU  804  CB  VAL C 769     4007   4356   4150    -87    814   -143       C  
ATOM    805  CG1 VAL C 769     -55.582  -3.050  47.700  1.00 33.46           C  
ANISOU  805  CG1 VAL C 769     4104   4410   4196   -100    792   -157       C  
ATOM    806  CG2 VAL C 769     -56.741  -2.526  45.529  1.00 32.82           C  
ANISOU  806  CG2 VAL C 769     3947   4355   4166    -62    813   -118       C  
ATOM    807  N   PHE C 770     -56.581  -6.414  48.369  1.00 31.80           N  
ANISOU  807  N   PHE C 770     3934   4223   3922   -127    770   -172       N  
ATOM    808  CA  PHE C 770     -56.682  -7.196  49.599  1.00 33.45           C  
ANISOU  808  CA  PHE C 770     4187   4421   4101   -147    774   -188       C  
ATOM    809  C   PHE C 770     -55.877  -6.565  50.738  1.00 33.96           C  
ANISOU  809  C   PHE C 770     4289   4464   4148   -163    775   -204       C  
ATOM    810  O   PHE C 770     -54.646  -6.614  50.721  1.00 29.37           O  
ANISOU  810  O   PHE C 770     3713   3886   3557   -164    745   -202       O  
ATOM    811  CB  PHE C 770     -56.230  -8.652  49.359  1.00 32.18           C  
ANISOU  811  CB  PHE C 770     4036   4276   3914   -150    743   -185       C  
ATOM    812  CG  PHE C 770     -57.272  -9.639  48.855  1.00 32.04           C  
ANISOU  812  CG  PHE C 770     4001   4273   3899   -149    751   -180       C  
ATOM    813  CD1 PHE C 770     -58.260  -9.270  47.914  1.00 32.58           C  
ANISOU  813  CD1 PHE C 770     4029   4353   3996   -138    768   -170       C  
ATOM    814  CD2 PHE C 770     -57.126 -11.005  49.181  1.00 33.28           C  
ANISOU  814  CD2 PHE C 770     4182   4433   4030   -159    741   -185       C  
ATOM    815  CE1 PHE C 770     -59.115 -10.231  47.392  1.00 31.71           C  
ANISOU  815  CE1 PHE C 770     3900   4261   3886   -142    771   -167       C  
ATOM    816  CE2 PHE C 770     -57.977 -11.951  48.631  1.00 34.58           C  
ANISOU  816  CE2 PHE C 770     4331   4611   4196   -161    750   -183       C  
ATOM    817  CZ  PHE C 770     -58.979 -11.563  47.753  1.00 31.62           C  
ANISOU  817  CZ  PHE C 770     3915   4250   3848   -155    765   -175       C  
ATOM    818  N   ASN C 771     -56.613  -6.070  51.742  1.00 33.81           N  
ANISOU  818  N   ASN C 771     4295   4422   4127   -176    812   -219       N  
ATOM    819  CA  ASN C 771     -56.131  -5.824  53.103  1.00 33.03           C  
ANISOU  819  CA  ASN C 771     4244   4303   4000   -200    815   -238       C  
ATOM    820  C   ASN C 771     -56.079  -7.143  53.905  1.00 33.30           C  
ANISOU  820  C   ASN C 771     4316   4341   3996   -215    801   -244       C  
ATOM    821  O   ASN C 771     -56.541  -8.172  53.412  1.00 31.97           O  
ANISOU  821  O   ASN C 771     4132   4188   3825   -206    790   -234       O  
ATOM    822  CB  ASN C 771     -57.027  -4.746  53.772  1.00 35.32           C  
ANISOU  822  CB  ASN C 771     4548   4565   4305   -208    866   -252       C  
ATOM    823  CG  ASN C 771     -58.539  -5.036  53.812  1.00 39.03           C  
ANISOU  823  CG  ASN C 771     5005   5030   4792   -201    904   -250       C  
ATOM    824  OD1 ASN C 771     -58.982  -6.180  53.723  1.00 39.30           O  
ANISOU  824  OD1 ASN C 771     5037   5080   4815   -200    892   -244       O  
ATOM    825  ND2 ASN C 771     -59.346  -3.985  53.962  1.00 39.64           N  
ANISOU  825  ND2 ASN C 771     5077   5085   4900   -198    954   -253       N  
ATOM    826  N   GLU C 772     -55.560  -7.074  55.143  1.00 33.44           N  
ANISOU  826  N   GLU C 772     4382   4344   3980   -239    803   -260       N  
ATOM    827  CA  GLU C 772     -55.428  -8.191  56.092  1.00 34.60           C  
ANISOU  827  CA  GLU C 772     4563   4495   4086   -251    785   -261       C  
ATOM    828  C   GLU C 772     -56.716  -9.011  56.315  1.00 32.40           C  
ANISOU  828  C   GLU C 772     4292   4209   3806   -251    817   -265       C  
ATOM    829  O   GLU C 772     -56.626 -10.228  56.480  1.00 31.34           O  
ANISOU  829  O   GLU C 772     4171   4084   3650   -252    802   -259       O  
ATOM    830  CB  GLU C 772     -54.947  -7.649  57.458  1.00 37.90           C  
ANISOU  830  CB  GLU C 772     5031   4901   4466   -278    778   -276       C  
ATOM    831  CG  GLU C 772     -53.661  -6.795  57.442  1.00 45.20           C  
ANISOU  831  CG  GLU C 772     5944   5826   5403   -281    763   -278       C  
ATOM    832  CD  GLU C 772     -52.406  -7.532  56.969  1.00 44.91           C  
ANISOU  832  CD  GLU C 772     5909   5809   5345   -284    711   -266       C  
ATOM    833  OE1 GLU C 772     -52.306  -8.751  57.237  1.00 48.98           O  
ANISOU  833  OE1 GLU C 772     6442   6334   5832   -285    689   -257       O  
ATOM    834  OE2 GLU C 772     -51.552  -6.848  56.362  1.00 50.89           O1-
ANISOU  834  OE2 GLU C 772     6651   6569   6113   -286    694   -266       O1-
ATOM    835  N   TYR C 773     -57.883  -8.338  56.301  1.00 32.44           N  
ANISOU  835  N   TYR C 773     4289   4199   3838   -250    862   -273       N  
ATOM    836  CA  TYR C 773     -59.183  -8.978  56.484  1.00 33.64           C  
ANISOU  836  CA  TYR C 773     4442   4342   3997   -251    899   -277       C  
ATOM    837  C   TYR C 773     -59.599  -9.813  55.262  1.00 30.71           C  
ANISOU  837  C   TYR C 773     4028   3995   3643   -234    883   -260       C  
ATOM    838  O   TYR C 773     -60.059 -10.934  55.449  1.00 29.88           O  
ANISOU  838  O   TYR C 773     3935   3894   3523   -238    885   -261       O  
ATOM    839  CB  TYR C 773     -60.259  -7.942  56.865  1.00 32.93           C  
ANISOU  839  CB  TYR C 773     4344   4228   3937   -251    955   -285       C  
ATOM    840  CG  TYR C 773     -61.491  -8.574  57.492  1.00 36.71           C  
ANISOU  840  CG  TYR C 773     4843   4692   4410   -261    993   -294       C  
ATOM    841  CD1 TYR C 773     -61.422  -9.036  58.823  1.00 40.44           C  
ANISOU  841  CD1 TYR C 773     5374   5149   4841   -284   1001   -310       C  
ATOM    842  CD2 TYR C 773     -62.682  -8.743  56.755  1.00 37.84           C  
ANISOU  842  CD2 TYR C 773     4946   4843   4589   -248   1018   -284       C  
ATOM    843  CE1 TYR C 773     -62.526  -9.680  59.411  1.00 43.58           C  
ANISOU  843  CE1 TYR C 773     5794   5532   5232   -293   1037   -318       C  
ATOM    844  CE2 TYR C 773     -63.791  -9.383  57.346  1.00 39.86           C  
ANISOU  844  CE2 TYR C 773     5218   5085   4839   -259   1053   -292       C  
ATOM    845  CZ  TYR C 773     -63.710  -9.859  58.670  1.00 42.10           C  
ANISOU  845  CZ  TYR C 773     5565   5349   5082   -281   1063   -309       C  
ATOM    846  OH  TYR C 773     -64.775 -10.500  59.233  1.00 48.36           O  
ANISOU  846  OH  TYR C 773     6381   6125   5866   -292   1099   -319       O  
ATOM    847  N   ARG C 774     -59.385  -9.292  54.041  1.00 31.25           N  
ANISOU  847  N   ARG C 774     4050   4080   3742   -215    868   -246       N  
ATOM    848  CA  ARG C 774     -59.624 -10.026  52.795  1.00 30.62           C  
ANISOU  848  CA  ARG C 774     3930   4026   3677   -201    851   -231       C  
ATOM    849  C   ARG C 774     -58.657 -11.203  52.583  1.00 28.83           C  
ANISOU  849  C   ARG C 774     3714   3814   3424   -201    811   -225       C  
ATOM    850  O   ARG C 774     -59.087 -12.205  52.016  1.00 29.12           O  
ANISOU  850  O   ARG C 774     3739   3863   3459   -199    807   -220       O  
ATOM    851  CB  ARG C 774     -59.589  -9.066  51.595  1.00 32.58           C  
ANISOU  851  CB  ARG C 774     4126   4289   3963   -182    850   -216       C  
ATOM    852  CG  ARG C 774     -60.827  -8.165  51.507  1.00 31.73           C  
ANISOU  852  CG  ARG C 774     3997   4170   3890   -177    895   -215       C  
ATOM    853  CD  ARG C 774     -60.777  -7.216  50.303  1.00 32.46           C  
ANISOU  853  CD  ARG C 774     4041   4277   4015   -155    885   -196       C  
ATOM    854  NE  ARG C 774     -62.098  -6.641  50.026  1.00 33.63           N  
ANISOU  854  NE  ARG C 774     4151   4425   4200   -144    919   -184       N  
ATOM    855  CZ  ARG C 774     -62.392  -5.736  49.080  1.00 36.47           C  
ANISOU  855  CZ  ARG C 774     4467   4795   4594   -124    923   -164       C  
ATOM    856  NH1 ARG C 774     -61.446  -5.214  48.285  1.00 34.68           N1+
ANISOU  856  NH1 ARG C 774     4227   4577   4371   -111    896   -154       N1+
ATOM    857  NH2 ARG C 774     -63.665  -5.354  48.929  1.00 35.09           N1+
ANISOU  857  NH2 ARG C 774     4258   4621   4453   -114    956   -151       N1+
ATOM    858  N   MET C 775     -57.409 -11.104  53.080  1.00 29.52           N  
ANISOU  858  N   MET C 775     3824   3899   3492   -204    784   -225       N  
ATOM    859  CA  MET C 775     -56.460 -12.223  53.133  1.00 30.82           C  
ANISOU  859  CA  MET C 775     4005   4073   3630   -204    751   -218       C  
ATOM    860  C   MET C 775     -56.958 -13.367  54.039  1.00 33.72           C  
ANISOU  860  C   MET C 775     4412   4429   3969   -219    768   -226       C  
ATOM    861  O   MET C 775     -56.775 -14.531  53.685  1.00 34.83           O  
ANISOU  861  O   MET C 775     4559   4577   4097   -216    756   -219       O  
ATOM    862  CB  MET C 775     -55.069 -11.746  53.602  1.00 30.28           C  
ANISOU  862  CB  MET C 775     3954   4004   3546   -207    721   -215       C  
ATOM    863  CG  MET C 775     -54.388 -10.713  52.697  1.00 34.42           C  
ANISOU  863  CG  MET C 775     4445   4536   4096   -195    705   -207       C  
ATOM    864  SD  MET C 775     -52.781 -10.172  53.341  1.00 37.65           S  
ANISOU  864  SD  MET C 775     4883   4940   4482   -209    675   -210       S  
ATOM    865  CE  MET C 775     -52.582  -8.626  52.420  1.00 45.26           C  
ANISOU  865  CE  MET C 775     5806   5910   5481   -195    663   -203       C  
ATOM    866  N   HIS C 776     -57.597 -13.016  55.171  1.00 33.82           N  
ANISOU  866  N   HIS C 776     4456   4422   3971   -234    798   -241       N  
ATOM    867  CA  HIS C 776     -58.210 -13.960  56.105  1.00 33.48           C  
ANISOU  867  CA  HIS C 776     4450   4367   3901   -247    816   -248       C  
ATOM    868  C   HIS C 776     -59.475 -14.620  55.525  1.00 32.20           C  
ANISOU  868  C   HIS C 776     4265   4209   3758   -244    841   -249       C  
ATOM    869  O   HIS C 776     -59.573 -15.847  55.555  1.00 30.59           O  
ANISOU  869  O   HIS C 776     4071   4009   3541   -245    836   -245       O  
ATOM    870  CB  HIS C 776     -58.473 -13.265  57.460  1.00 37.74           C  
ANISOU  870  CB  HIS C 776     5035   4882   4422   -267    846   -266       C  
ATOM    871  CG  HIS C 776     -59.222 -14.099  58.474  1.00 40.66           C  
ANISOU  871  CG  HIS C 776     5447   5238   4763   -281    867   -273       C  
ATOM    872  ND1 HIS C 776     -58.741 -15.303  58.959  1.00 43.23           N  
ANISOU  872  ND1 HIS C 776     5786   5544   5095   -291    915   -287       N  
ATOM    873  CD2 HIS C 776     -60.453 -13.925  59.068  1.00 40.57           C  
ANISOU  873  CD2 HIS C 776     5464   5230   4720   -283    849   -265       C  
ATOM    874  CE1 HIS C 776     -59.667 -15.792  59.788  1.00 42.89           C  
ANISOU  874  CE1 HIS C 776     5780   5492   5024   -301    926   -290       C  
ATOM    875  NE2 HIS C 776     -60.734 -15.010  59.901  1.00 42.71           N  
ANISOU  875  NE2 HIS C 776     5768   5481   4975   -297    886   -276       N  
ATOM    876  N   LYS C 777     -60.407 -13.802  55.004  1.00 31.68           N  
ANISOU  876  N   LYS C 777     4167   4143   3726   -240    867   -252       N  
ATOM    877  CA  LYS C 777     -61.695 -14.246  54.462  1.00 31.15           C  
ANISOU  877  CA  LYS C 777     4069   4083   3681   -240    890   -251       C  
ATOM    878  C   LYS C 777     -61.599 -15.044  53.151  1.00 30.79           C  
ANISOU  878  C   LYS C 777     3992   4062   3642   -232    866   -240       C  
ATOM    879  O   LYS C 777     -62.499 -15.841  52.885  1.00 29.62           O  
ANISOU  879  O   LYS C 777     3830   3921   3502   -238    881   -242       O  
ATOM    880  CB  LYS C 777     -62.645 -13.042  54.304  1.00 31.57           C  
ANISOU  880  CB  LYS C 777     4086   4135   3772   -233    917   -250       C  
ATOM    881  CG  LYS C 777     -63.068 -12.360  55.624  1.00 34.57           C  
ANISOU  881  CG  LYS C 777     4498   4486   4151   -243    956   -264       C  
ATOM    882  CD  LYS C 777     -63.643 -13.284  56.714  1.00 37.90           C  
ANISOU  882  CD  LYS C 777     4964   4886   4547   -261    985   -278       C  
ATOM    883  CE  LYS C 777     -64.882 -14.094  56.303  1.00 39.99           C  
ANISOU  883  CE  LYS C 777     5207   5160   4826   -265   1003   -277       C  
ATOM    884  NZ  LYS C 777     -66.037 -13.220  56.038  1.00 40.68           N1+
ANISOU  884  NZ  LYS C 777     5275   5235   4945   -267   1051   -280       N1+
ATOM    885  N   SER C 778     -60.508 -14.864  52.388  1.00 30.57           N  
ANISOU  885  N   SER C 778     3951   4049   3615   -220    830   -229       N  
ATOM    886  CA  SER C 778     -60.180 -15.680  51.217  1.00 29.66           C  
ANISOU  886  CA  SER C 778     3807   3955   3504   -213    808   -219       C  
ATOM    887  C   SER C 778     -59.676 -17.094  51.566  1.00 30.25           C  
ANISOU  887  C   SER C 778     3917   4025   3550   -219    799   -219       C  
ATOM    888  O   SER C 778     -59.563 -17.913  50.658  1.00 33.35           O  
ANISOU  888  O   SER C 778     4298   4430   3943   -218    789   -214       O  
ATOM    889  CB  SER C 778     -59.179 -14.922  50.324  1.00 28.96           C  
ANISOU  889  CB  SER C 778     3695   3879   3427   -197    777   -206       C  
ATOM    890  OG  SER C 778     -57.872 -14.886  50.866  1.00 27.83           O  
ANISOU  890  OG  SER C 778     3585   3728   3261   -196    756   -204       O  
ATOM    891  N   ARG C 779     -59.374 -17.366  52.850  1.00 30.22           N  
ANISOU  891  N   ARG C 779     3959   4001   3521   -226    805   -224       N  
ATOM    892  CA  ARG C 779     -58.861 -18.645  53.362  1.00 31.96           C  
ANISOU  892  CA  ARG C 779     4215   4213   3713   -231    802   -222       C  
ATOM    893  C   ARG C 779     -57.457 -19.006  52.821  1.00 32.84           C  
ANISOU  893  C   ARG C 779     4323   4333   3818   -217    766   -206       C  
ATOM    894  O   ARG C 779     -57.062 -20.169  52.896  1.00 33.01           O  
ANISOU  894  O   ARG C 779     4362   4351   3826   -216    763   -199       O  
ATOM    895  CB  ARG C 779     -59.891 -19.789  53.157  1.00 31.06           C  
ANISOU  895  CB  ARG C 779     4097   4099   3602   -242    827   -229       C  
ATOM    896  CG  ARG C 779     -61.307 -19.456  53.666  1.00 34.15           C  
ANISOU  896  CG  ARG C 779     4494   4480   4001   -256    865   -243       C  
ATOM    897  CD  ARG C 779     -62.299 -20.606  53.455  1.00 35.01           C  
ANISOU  897  CD  ARG C 779     4594   4592   4115   -269    887   -250       C  
ATOM    898  NE  ARG C 779     -63.667 -20.189  53.790  1.00 41.25           N  
ANISOU  898  NE  ARG C 779     5375   5375   4920   -280    922   -262       N  
ATOM    899  CZ  ARG C 779     -64.775 -20.933  53.640  1.00 42.85           C  
ANISOU  899  CZ  ARG C 779     5570   5577   5131   -296    951   -271       C  
ATOM    900  NH1 ARG C 779     -64.719 -22.168  53.122  1.00 42.81           N1+
ANISOU  900  NH1 ARG C 779     5570   5576   5117   -304    949   -272       N1+
ATOM    901  NH2 ARG C 779     -65.958 -20.430  54.014  1.00 42.56           N1+
ANISOU  901  NH2 ARG C 779     5523   5533   5113   -304    983   -279       N1+
ATOM    902  N   MET C 780     -56.736 -17.997  52.299  1.00 32.67           N  
ANISOU  902  N   MET C 780     4279   4322   3811   -207    743   -199       N  
ATOM    903  CA  MET C 780     -55.400 -18.103  51.719  1.00 36.46           C  
ANISOU  903  CA  MET C 780     4755   4808   4287   -193    711   -182       C  
ATOM    904  C   MET C 780     -54.388 -17.242  52.493  1.00 34.42           C  
ANISOU  904  C   MET C 780     4506   4549   4023   -191    689   -178       C  
ATOM    905  O   MET C 780     -53.446 -16.758  51.869  1.00 34.25           O  
ANISOU  905  O   MET C 780     4460   4537   4015   -178    665   -167       O  
ATOM    906  CB  MET C 780     -55.426 -17.646  50.241  1.00 35.75           C  
ANISOU  906  CB  MET C 780     4622   4736   4225   -181    699   -176       C  
ATOM    907  CG  MET C 780     -56.300 -18.467  49.299  1.00 41.99           C  
ANISOU  907  CG  MET C 780     5390   5536   5027   -187    719   -183       C  
ATOM    908  SD  MET C 780     -56.027 -18.079  47.549  1.00 45.91           S  
ANISOU  908  SD  MET C 780     5842   6053   5546   -173    699   -172       S  
ATOM    909  CE  MET C 780     -56.538 -16.341  47.478  1.00 43.20           C  
ANISOU  909  CE  MET C 780     5466   5718   5227   -169    702   -174       C  
ATOM    910  N   TYR C 781     -54.585 -17.019  53.807  1.00 31.92           N  
ANISOU  910  N   TYR C 781     4221   4220   3687   -204    698   -187       N  
ATOM    911  CA  TYR C 781     -53.796 -16.046  54.574  1.00 32.78           C  
ANISOU  911  CA  TYR C 781     4341   4327   3785   -207    677   -186       C  
ATOM    912  C   TYR C 781     -52.272 -16.276  54.535  1.00 32.22           C  
ANISOU  912  C   TYR C 781     4270   4265   3705   -197    637   -165       C  
ATOM    913  O   TYR C 781     -51.542 -15.307  54.339  1.00 31.59           O  
ANISOU  913  O   TYR C 781     4173   4192   3636   -194    615   -161       O  
ATOM    914  CB  TYR C 781     -54.317 -15.911  56.020  1.00 32.54           C  
ANISOU  914  CB  TYR C 781     4355   4282   3726   -227    694   -199       C  
ATOM    915  CG  TYR C 781     -53.663 -14.766  56.783  1.00 33.46           C  
ANISOU  915  CG  TYR C 781     4485   4395   3830   -238    678   -203       C  
ATOM    916  CD1 TYR C 781     -54.158 -13.455  56.633  1.00 35.71           C  
ANISOU  916  CD1 TYR C 781     4761   4673   4132   -245    699   -220       C  
ATOM    917  CD2 TYR C 781     -52.517 -14.987  57.576  1.00 35.79           C  
ANISOU  917  CD2 TYR C 781     4802   4697   4097   -242    642   -190       C  
ATOM    918  CE1 TYR C 781     -53.492 -12.366  57.226  1.00 37.68           C  
ANISOU  918  CE1 TYR C 781     5027   4919   4370   -259    689   -227       C  
ATOM    919  CE2 TYR C 781     -51.854 -13.899  58.179  1.00 37.07           C  
ANISOU  919  CE2 TYR C 781     4978   4860   4246   -258    626   -196       C  
ATOM    920  CZ  TYR C 781     -52.330 -12.587  57.989  1.00 38.70           C  
ANISOU  920  CZ  TYR C 781     5179   5056   4469   -267    651   -217       C  
ATOM    921  OH  TYR C 781     -51.662 -11.528  58.532  1.00 41.34           O  
ANISOU  921  OH  TYR C 781     5531   5388   4788   -286    641   -227       O  
ATOM    922  N   SER C 782     -51.820 -17.534  54.680  1.00 33.08           N  
ANISOU  922  N   SER C 782     4399   4373   3797   -193    628   -150       N  
ATOM    923  CA  SER C 782     -50.400 -17.892  54.625  1.00 34.74           C  
ANISOU  923  CA  SER C 782     4606   4592   4002   -182    591   -127       C  
ATOM    924  C   SER C 782     -49.774 -17.708  53.228  1.00 33.63           C  
ANISOU  924  C   SER C 782     4421   4461   3894   -163    578   -116       C  
ATOM    925  O   SER C 782     -48.661 -17.195  53.150  1.00 33.37           O  
ANISOU  925  O   SER C 782     4371   4436   3869   -156    549   -102       O  
ATOM    926  CB  SER C 782     -50.189 -19.303  55.211  1.00 37.00           C  
ANISOU  926  CB  SER C 782     4922   4873   4264   -178    587   -108       C  
ATOM    927  OG  SER C 782     -50.721 -20.317  54.383  1.00 39.30           O  
ANISOU  927  OG  SER C 782     5203   5159   4569   -168    609   -107       O  
ATOM    928  N   GLN C 783     -50.515 -18.054  52.160  1.00 32.12           N  
ANISOU  928  N   GLN C 783     4212   4270   3721   -157    600   -121       N  
ATOM    929  CA  GLN C 783     -50.128 -17.821  50.765  1.00 33.12           C  
ANISOU  929  CA  GLN C 783     4299   4406   3876   -142    592   -115       C  
ATOM    930  C   GLN C 783     -50.061 -16.319  50.430  1.00 33.29           C  
ANISOU  930  C   GLN C 783     4296   4435   3916   -143    584   -123       C  
ATOM    931  O   GLN C 783     -49.124 -15.897  49.757  1.00 34.09           O  
ANISOU  931  O   GLN C 783     4376   4543   4033   -132    563   -111       O  
ATOM    932  CB  GLN C 783     -51.094 -18.541  49.792  1.00 34.18           C  
ANISOU  932  CB  GLN C 783     4422   4542   4022   -140    616   -120       C  
ATOM    933  CG  GLN C 783     -51.136 -20.082  49.911  1.00 37.19           C  
ANISOU  933  CG  GLN C 783     4831   4912   4387   -140    631   -114       C  
ATOM    934  CD  GLN C 783     -52.223 -20.626  50.848  1.00 40.23           C  
ANISOU  934  CD  GLN C 783     5243   5287   4752   -157    657   -130       C  
ATOM    935  OE1 GLN C 783     -52.661 -19.955  51.778  1.00 39.27           O  
ANISOU  935  OE1 GLN C 783     5130   5165   4625   -167    659   -142       O  
ATOM    936  NE2 GLN C 783     -52.651 -21.869  50.620  1.00 42.46           N  
ANISOU  936  NE2 GLN C 783     5544   5561   5028   -161    679   -132       N  
ATOM    937  N   CYS C 784     -51.032 -15.546  50.946  1.00 32.61           N  
ANISOU  937  N   CYS C 784     4214   4345   3830   -155    603   -141       N  
ATOM    938  CA  CYS C 784     -51.129 -14.089  50.842  1.00 31.85           C  
ANISOU  938  CA  CYS C 784     4100   4251   3751   -158    604   -150       C  
ATOM    939  C   CYS C 784     -49.969 -13.359  51.540  1.00 31.71           C  
ANISOU  939  C   CYS C 784     4093   4231   3723   -163    578   -146       C  
ATOM    940  O   CYS C 784     -49.492 -12.364  50.999  1.00 30.70           O  
ANISOU  940  O   CYS C 784     3942   4107   3614   -159    567   -144       O  
ATOM    941  CB  CYS C 784     -52.478 -13.567  51.374  1.00 33.51           C  
ANISOU  941  CB  CYS C 784     4319   4451   3960   -171    637   -169       C  
ATOM    942  SG  CYS C 784     -53.820 -13.916  50.202  1.00 41.59           S  
ANISOU  942  SG  CYS C 784     5313   5482   5005   -165    665   -173       S  
ATOM    943  N   VAL C 785     -49.513 -13.876  52.695  1.00 30.47           N  
ANISOU  943  N   VAL C 785     3971   4069   3534   -176    568   -145       N  
ATOM    944  CA  VAL C 785     -48.337 -13.384  53.418  1.00 31.58           C  
ANISOU  944  CA  VAL C 785     4120   4214   3662   -183    536   -137       C  
ATOM    945  C   VAL C 785     -47.022 -13.630  52.649  1.00 32.37           C  
ANISOU  945  C   VAL C 785     4191   4326   3782   -165    507   -114       C  
ATOM    946  O   VAL C 785     -46.173 -12.739  52.642  1.00 29.68           O  
ANISOU  946  O   VAL C 785     3836   3991   3450   -168    486   -111       O  
ATOM    947  CB  VAL C 785     -48.258 -13.990  54.854  1.00 32.66           C  
ANISOU  947  CB  VAL C 785     4300   4348   3760   -198    526   -134       C  
ATOM    948  CG1 VAL C 785     -46.874 -13.954  55.540  1.00 32.44           C  
ANISOU  948  CG1 VAL C 785     4277   4331   3716   -206    485   -119       C  
ATOM    949  CG2 VAL C 785     -49.287 -13.313  55.777  1.00 36.24           C  
ANISOU  949  CG2 VAL C 785     4784   4788   4195   -220    554   -159       C  
ATOM    950  N   ARG C 786     -46.892 -14.793  51.985  1.00 32.25           N  
ANISOU  950  N   ARG C 786     4168   4312   3772   -148    508    -98       N  
ATOM    951  CA  ARG C 786     -45.744 -15.116  51.129  1.00 32.64           C  
ANISOU  951  CA  ARG C 786     4192   4369   3840   -130    486    -75       C  
ATOM    952  C   ARG C 786     -45.710 -14.281  49.836  1.00 31.61           C  
ANISOU  952  C   ARG C 786     4024   4242   3743   -120    492    -80       C  
ATOM    953  O   ARG C 786     -44.618 -13.912  49.404  1.00 27.84           O  
ANISOU  953  O   ARG C 786     3525   3769   3281   -113    471    -69       O  
ATOM    954  CB  ARG C 786     -45.703 -16.627  50.824  1.00 34.43           C  
ANISOU  954  CB  ARG C 786     4425   4592   4064   -115    492    -58       C  
ATOM    955  CG  ARG C 786     -45.492 -17.496  52.078  1.00 39.66           C  
ANISOU  955  CG  ARG C 786     5119   5253   4697   -120    478    -44       C  
ATOM    956  CD  ARG C 786     -45.353 -18.996  51.776  1.00 41.82           C  
ANISOU  956  CD  ARG C 786     5403   5518   4969   -105    492    -26       C  
ATOM    957  NE  ARG C 786     -44.032 -19.312  51.216  1.00 47.46           N  
ANISOU  957  NE  ARG C 786     6093   6234   5702    -84    473      2       N  
ATOM    958  CZ  ARG C 786     -43.642 -20.506  50.741  1.00 49.54           C  
ANISOU  958  CZ  ARG C 786     6357   6489   5976    -66    484     22       C  
ATOM    959  NH1 ARG C 786     -44.481 -21.548  50.682  1.00 51.02           N1+
ANISOU  959  NH1 ARG C 786     6568   6664   6154    -66    515     17       N1+
ATOM    960  NH2 ARG C 786     -42.379 -20.658  50.324  1.00 44.43           N1+
ANISOU  960  NH2 ARG C 786     5686   5844   5349    -48    466     50       N1+
ATOM    961  N   MET C 787     -46.888 -13.946  49.279  1.00 29.54           N  
ANISOU  961  N   MET C 787     3753   3977   3491   -119    519    -96       N  
ATOM    962  CA  MET C 787     -47.028 -12.998  48.172  1.00 30.18           C  
ANISOU  962  CA  MET C 787     3802   4063   3601   -111    524    -99       C  
ATOM    963  C   MET C 787     -46.726 -11.545  48.586  1.00 30.69           C  
ANISOU  963  C   MET C 787     3862   4126   3672   -121    515   -107       C  
ATOM    964  O   MET C 787     -46.199 -10.801  47.760  1.00 29.09           O  
ANISOU  964  O   MET C 787     3634   3926   3491   -113    504   -100       O  
ATOM    965  CB  MET C 787     -48.424 -13.116  47.526  1.00 30.11           C  
ANISOU  965  CB  MET C 787     3783   4055   3599   -110    552   -110       C  
ATOM    966  CG  MET C 787     -48.597 -14.396  46.696  1.00 32.02           C  
ANISOU  966  CG  MET C 787     4026   4301   3838   -102    558   -102       C  
ATOM    967  SD  MET C 787     -50.115 -14.516  45.707  1.00 35.07           S  
ANISOU  967  SD  MET C 787     4397   4695   4232   -105    586   -113       S  
ATOM    968  CE  MET C 787     -51.367 -14.775  46.989  1.00 36.42           C  
ANISOU  968  CE  MET C 787     4599   4857   4380   -124    607   -130       C  
ATOM    969  N   ARG C 788     -47.025 -11.169  49.845  1.00 30.45           N  
ANISOU  969  N   ARG C 788     3858   4088   3621   -141    522   -123       N  
ATOM    970  CA  ARG C 788     -46.696  -9.848  50.388  1.00 34.13           C  
ANISOU  970  CA  ARG C 788     4327   4550   4091   -155    518   -133       C  
ATOM    971  C   ARG C 788     -45.190  -9.702  50.672  1.00 35.21           C  
ANISOU  971  C   ARG C 788     4457   4694   4227   -157    482   -120       C  
ATOM    972  O   ARG C 788     -44.650  -8.627  50.424  1.00 34.95           O  
ANISOU  972  O   ARG C 788     4406   4660   4212   -159    477   -123       O  
ATOM    973  CB  ARG C 788     -47.558  -9.511  51.626  1.00 37.85           C  
ANISOU  973  CB  ARG C 788     4834   5009   4535   -179    535   -154       C  
ATOM    974  CG  ARG C 788     -47.681  -7.989  51.844  1.00 42.92           C  
ANISOU  974  CG  ARG C 788     5477   5640   5187   -193    549   -172       C  
ATOM    975  CD  ARG C 788     -48.484  -7.557  53.084  1.00 48.29           C  
ANISOU  975  CD  ARG C 788     6197   6306   5845   -217    575   -194       C  
ATOM    976  NE  ARG C 788     -47.697  -7.581  54.326  1.00 57.94           N  
ANISOU  976  NE  ARG C 788     7454   7528   7033   -245    554   -202       N  
ATOM    977  CZ  ARG C 788     -46.925  -6.572  54.771  1.00 66.89           C  
ANISOU  977  CZ  ARG C 788     8593   8658   8164   -265    544   -212       C  
ATOM    978  NH1 ARG C 788     -46.771  -5.443  54.064  1.00 62.60           N1+
ANISOU  978  NH1 ARG C 788     8021   8108   7656   -258    557   -216       N1+
ATOM    979  NH2 ARG C 788     -46.297  -6.693  55.947  1.00 67.22           N1+
ANISOU  979  NH2 ARG C 788     8668   8703   8169   -295    521   -218       N1+
ATOM    980  N   HIS C 789     -44.530 -10.788  51.118  1.00 34.47           N  
ANISOU  980  N   HIS C 789     4377   4607   4113   -157    459   -104       N  
ATOM    981  CA  HIS C 789     -43.073 -10.868  51.256  1.00 33.29           C  
ANISOU  981  CA  HIS C 789     4217   4468   3964   -158    422    -85       C  
ATOM    982  C   HIS C 789     -42.358 -10.746  49.898  1.00 31.51           C  
ANISOU  982  C   HIS C 789     3951   4245   3776   -134    418    -70       C  
ATOM    983  O   HIS C 789     -41.386 -10.000  49.814  1.00 32.05           O  
ANISOU  983  O   HIS C 789     4000   4318   3859   -136    399    -64       O  
ATOM    984  CB  HIS C 789     -42.669 -12.160  51.997  1.00 32.51           C  
ANISOU  984  CB  HIS C 789     4136   4374   3839   -156    400    -64       C  
ATOM    985  CG AHIS C 789     -41.183 -12.295  52.246  0.60 34.30           C  
ANISOU  985  CG AHIS C 789     4349   4614   4067   -157    360    -41       C  
ATOM    986  CG BHIS C 789     -43.066 -12.285  53.462  0.40 32.40           C  
ANISOU  986  CG BHIS C 789     4165   4360   3784   -180    398    -75       C  
ATOM    987  ND1AHIS C 789     -40.572 -11.871  53.431  0.60 35.56           N  
ANISOU  987  ND1AHIS C 789     4479   4779   4253   -133    347    -13       N  
ATOM    988  ND1BHIS C 789     -43.676 -11.271  54.175  0.40 32.76           N  
ANISOU  988  ND1BHIS C 789     4233   4399   3815   -206    411   -102       N  
ATOM    989  CD2AHIS C 789     -40.209 -12.791  51.401  0.60 35.77           C  
ANISOU  989  CD2AHIS C 789     4546   4811   4234   -181    330    -41       C  
ATOM    990  CD2BHIS C 789     -42.950 -13.330  54.328  0.40 32.13           C  
ANISOU  990  CD2BHIS C 789     4157   4329   3719   -183    385    -60       C  
ATOM    991  CE1AHIS C 789     -39.279 -12.113  53.255  0.60 34.55           C  
ANISOU  991  CE1AHIS C 789     4340   4664   4124   -140    311      4       C  
ATOM    992  CE1BHIS C 789     -43.937 -11.692  55.400  0.40 32.21           C  
ANISOU  992  CE1BHIS C 789     4203   4329   3706   -224    407   -106       C  
ATOM    993  NE2AHIS C 789     -39.004 -12.641  52.061  0.60 36.51           N  
ANISOU  993  NE2AHIS C 789     4611   4918   4343   -170    298    -11       N  
ATOM    994  NE2BHIS C 789     -43.494 -12.932  55.522  0.40 31.50           N  
ANISOU  994  NE2BHIS C 789     4115   4246   3605   -210    390    -79       N  
ATOM    995  N   LEU C 790     -42.873 -11.437  48.863  1.00 29.91           N  
ANISOU  995  N   LEU C 790     3737   4040   3587   -114    436    -64       N  
ATOM    996  CA  LEU C 790     -42.415 -11.327  47.473  1.00 32.31           C  
ANISOU  996  CA  LEU C 790     4007   4345   3921    -93    437    -51       C  
ATOM    997  C   LEU C 790     -42.552  -9.897  46.918  1.00 32.55           C  
ANISOU  997  C   LEU C 790     4020   4374   3974    -97    447    -65       C  
ATOM    998  O   LEU C 790     -41.651  -9.444  46.213  1.00 29.93           O  
ANISOU  998  O   LEU C 790     3665   4042   3661    -94    433    -57       O  
ATOM    999  CB  LEU C 790     -43.169 -12.365  46.604  1.00 32.59           C  
ANISOU  999  CB  LEU C 790     4042   4379   3962    -77    460    -48       C  
ATOM   1000  CG  LEU C 790     -42.890 -12.333  45.080  1.00 37.24           C  
ANISOU 1000  CG  LEU C 790     4599   4969   4581    -58    469    -40       C  
ATOM   1001  CD1 LEU C 790     -41.408 -12.577  44.735  1.00 36.57           C  
ANISOU 1001  CD1 LEU C 790     4495   4884   4514    -46    449    -17       C  
ATOM   1002  CD2 LEU C 790     -43.816 -13.313  44.337  1.00 38.71           C  
ANISOU 1002  CD2 LEU C 790     4786   5155   4766    -49    492    -40       C  
ATOM   1003  N   SER C 791     -43.647  -9.204  47.280  1.00 29.86           N  
ANISOU 1003  N   SER C 791     3688   4028   3630   -105    472    -85       N  
ATOM   1004  CA  SER C 791     -43.867  -7.800  46.951  1.00 28.09           C  
ANISOU 1004  CA  SER C 791     3448   3797   3425   -108    484    -96       C  
ATOM   1005  C   SER C 791     -42.829  -6.871  47.615  1.00 29.23           C  
ANISOU 1005  C   SER C 791     3592   3940   3572   -124    465    -99       C  
ATOM   1006  O   SER C 791     -42.288  -5.996  46.942  1.00 27.04           O  
ANISOU 1006  O   SER C 791     3291   3660   3321   -118    465    -97       O  
ATOM   1007  CB  SER C 791     -45.314  -7.391  47.276  1.00 27.71           C  
ANISOU 1007  CB  SER C 791     3414   3742   3372   -116    515   -115       C  
ATOM   1008  OG  SER C 791     -45.550  -6.063  46.863  1.00 30.18           O  
ANISOU 1008  OG  SER C 791     3709   4048   3710   -114    530   -121       O  
ATOM   1009  N   GLN C 792     -42.553  -7.099  48.911  1.00 28.24           N  
ANISOU 1009  N   GLN C 792     3495   3815   3418   -147    450   -107       N  
ATOM   1010  CA  GLN C 792     -41.565  -6.357  49.699  1.00 28.55           C  
ANISOU 1010  CA  GLN C 792     3537   3856   3453   -169    427   -112       C  
ATOM   1011  C   GLN C 792     -40.114  -6.521  49.215  1.00 28.63           C  
ANISOU 1011  C   GLN C 792     3519   3877   3481   -160    395    -89       C  
ATOM   1012  O   GLN C 792     -39.331  -5.589  49.390  1.00 30.67           O  
ANISOU 1012  O   GLN C 792     3765   4136   3750   -174    382    -92       O  
ATOM   1013  CB  GLN C 792     -41.687  -6.740  51.185  1.00 29.54           C  
ANISOU 1013  CB  GLN C 792     3702   3984   3535   -197    413   -120       C  
ATOM   1014  CG  GLN C 792     -42.928  -6.160  51.882  1.00 32.02           C  
ANISOU 1014  CG  GLN C 792     4048   4284   3832   -212    447   -146       C  
ATOM   1015  CD  GLN C 792     -43.075  -6.686  53.308  1.00 33.85           C  
ANISOU 1015  CD  GLN C 792     4320   4519   4019   -238    433   -153       C  
ATOM   1016  OE1 GLN C 792     -43.287  -7.877  53.519  1.00 34.43           O  
ANISOU 1016  OE1 GLN C 792     4407   4601   4074   -230    422   -139       O  
ATOM   1017  NE2 GLN C 792     -42.974  -5.796  54.297  1.00 32.89           N  
ANISOU 1017  NE2 GLN C 792     4221   4393   3882   -269    433   -172       N  
ATOM   1018  N   GLU C 793     -39.791  -7.669  48.592  1.00 28.83           N  
ANISOU 1018  N   GLU C 793     3532   3909   3511   -138    386    -66       N  
ATOM   1019  CA  GLU C 793     -38.491  -7.949  47.977  1.00 30.29           C  
ANISOU 1019  CA  GLU C 793     3687   4101   3720   -124    364    -43       C  
ATOM   1020  C   GLU C 793     -38.165  -7.061  46.762  1.00 29.28           C  
ANISOU 1020  C   GLU C 793     3528   3966   3629   -113    379    -45       C  
ATOM   1021  O   GLU C 793     -36.981  -6.844  46.516  1.00 28.02           O  
ANISOU 1021  O   GLU C 793     3345   3810   3489   -113    361    -32       O  
ATOM   1022  CB  GLU C 793     -38.395  -9.441  47.597  1.00 30.22           C  
ANISOU 1022  CB  GLU C 793     3674   4094   3711   -100    364    -20       C  
ATOM   1023  CG  GLU C 793     -38.209 -10.423  48.773  1.00 34.95           C  
ANISOU 1023  CG  GLU C 793     4298   4701   4278   -109    343     -9       C  
ATOM   1024  CD  GLU C 793     -36.818 -10.425  49.416  1.00 41.71           C  
ANISOU 1024  CD  GLU C 793     5139   5570   5136   -117    303     12       C  
ATOM   1025  OE1 GLU C 793     -36.647 -11.237  50.351  1.00 45.63           O  
ANISOU 1025  OE1 GLU C 793     5652   6076   5608   -122    282     27       O  
ATOM   1026  OE2 GLU C 793     -35.956  -9.629  48.984  1.00 44.27           O1-
ANISOU 1026  OE2 GLU C 793     5434   5897   5487   -119    291     15       O1-
ATOM   1027  N   PHE C 794     -39.182  -6.514  46.063  1.00 29.72           N  
ANISOU 1027  N   PHE C 794     3583   4012   3695   -104    412    -57       N  
ATOM   1028  CA  PHE C 794     -38.974  -5.488  45.032  1.00 30.90           C  
ANISOU 1028  CA  PHE C 794     3705   4156   3880    -92    427    -57       C  
ATOM   1029  C   PHE C 794     -38.414  -4.170  45.603  1.00 32.28           C  
ANISOU 1029  C   PHE C 794     3877   4325   4062   -115    420    -70       C  
ATOM   1030  O   PHE C 794     -37.653  -3.497  44.910  1.00 29.86           O  
ANISOU 1030  O   PHE C 794     3545   4018   3783   -111    413    -62       O  
ATOM   1031  CB  PHE C 794     -40.248  -5.228  44.203  1.00 29.13           C  
ANISOU 1031  CB  PHE C 794     3480   3925   3662    -78    461    -65       C  
ATOM   1032  CG  PHE C 794     -40.718  -6.382  43.334  1.00 27.67           C  
ANISOU 1032  CG  PHE C 794     3292   3746   3474    -58    467    -52       C  
ATOM   1033  CD1 PHE C 794     -40.027  -6.737  42.158  1.00 26.73           C  
ANISOU 1033  CD1 PHE C 794     3152   3628   3375    -38    467    -34       C  
ATOM   1034  CD2 PHE C 794     -41.804  -7.176  43.740  1.00 28.34           C  
ANISOU 1034  CD2 PHE C 794     3398   3833   3534    -61    477    -59       C  
ATOM   1035  CE1 PHE C 794     -40.458  -7.809  41.388  1.00 27.32           C  
ANISOU 1035  CE1 PHE C 794     3228   3707   3444    -23    476    -25       C  
ATOM   1036  CE2 PHE C 794     -42.215  -8.256  42.972  1.00 29.66           C  
ANISOU 1036  CE2 PHE C 794     3565   4006   3696    -46    484    -50       C  
ATOM   1037  CZ  PHE C 794     -41.556  -8.558  41.790  1.00 26.85           C  
ANISOU 1037  CZ  PHE C 794     3191   3652   3359    -28    484    -33       C  
ATOM   1038  N   GLY C 795     -38.767  -3.855  46.862  1.00 32.50           N  
ANISOU 1038  N   GLY C 795     3934   4350   4063   -141    421    -90       N  
ATOM   1039  CA  GLY C 795     -38.269  -2.693  47.591  1.00 32.74           C  
ANISOU 1039  CA  GLY C 795     3970   4376   4090   -173    412   -106       C  
ATOM   1040  C   GLY C 795     -36.925  -2.991  48.267  1.00 32.75           C  
ANISOU 1040  C   GLY C 795     3965   4394   4085   -189    369    -94       C  
ATOM   1041  O   GLY C 795     -36.038  -2.140  48.217  1.00 37.13           O  
ANISOU 1041  O   GLY C 795     4501   4948   4658   -201    359    -96       O  
ATOM   1042  N   TRP C 796     -36.763  -4.174  48.890  1.00 32.97           N  
ANISOU 1042  N   TRP C 796     4006   4436   4086   -190    344    -81       N  
ATOM   1043  CA  TRP C 796     -35.550  -4.557  49.624  1.00 35.15           C  
ANISOU 1043  CA  TRP C 796     4273   4730   4352   -205    300    -64       C  
ATOM   1044  C   TRP C 796     -34.333  -4.818  48.724  1.00 34.14           C  
ANISOU 1044  C   TRP C 796     4102   4607   4262   -183    286    -38       C  
ATOM   1045  O   TRP C 796     -33.246  -4.347  49.057  1.00 34.80           O  
ANISOU 1045  O   TRP C 796     4169   4699   4353   -202    260    -34       O  
ATOM   1046  CB  TRP C 796     -35.819  -5.758  50.551  1.00 35.02           C  
ANISOU 1046  CB  TRP C 796     4281   4727   4297   -209    276    -51       C  
ATOM   1047  CG  TRP C 796     -36.802  -5.559  51.671  1.00 37.27           C  
ANISOU 1047  CG  TRP C 796     4613   5008   4539   -238    286    -78       C  
ATOM   1048  CD1 TRP C 796     -36.941  -4.439  52.419  1.00 38.52           C  
ANISOU 1048  CD1 TRP C 796     4793   5159   4683   -274    295   -109       C  
ATOM   1049  CD2 TRP C 796     -37.710  -6.539  52.260  1.00 38.68           C  
ANISOU 1049  CD2 TRP C 796     4823   5186   4685   -234    293    -78       C  
ATOM   1050  NE1 TRP C 796     -37.881  -4.650  53.406  1.00 39.19           N  
ANISOU 1050  NE1 TRP C 796     4921   5239   4729   -291    308   -126       N  
ATOM   1051  CE2 TRP C 796     -38.385  -5.933  53.363  1.00 39.16           C  
ANISOU 1051  CE2 TRP C 796     4925   5240   4714   -268    306   -108       C  
ATOM   1052  CE3 TRP C 796     -38.036  -7.883  51.972  1.00 38.97           C  
ANISOU 1052  CE3 TRP C 796     4861   5225   4718   -207    294    -56       C  
ATOM   1053  CZ2 TRP C 796     -39.327  -6.628  54.144  1.00 36.65           C  
ANISOU 1053  CZ2 TRP C 796     4645   4917   4361   -272    320   -116       C  
ATOM   1054  CZ3 TRP C 796     -38.992  -8.583  52.732  1.00 37.50           C  
ANISOU 1054  CZ3 TRP C 796     4714   5037   4496   -214    304    -63       C  
ATOM   1055  CH2 TRP C 796     -39.632  -7.964  53.823  1.00 37.69           C  
ANISOU 1055  CH2 TRP C 796     4776   5053   4489   -246    318    -94       C  
ATOM   1056  N   LEU C 797     -34.531  -5.515  47.591  1.00 34.66           N  
ANISOU 1056  N   LEU C 797     4151   4665   4352   -147    306    -22       N  
ATOM   1057  CA  LEU C 797     -33.496  -5.692  46.566  1.00 35.17           C  
ANISOU 1057  CA  LEU C 797     4176   4731   4454   -126    298      2       C  
ATOM   1058  C   LEU C 797     -33.352  -4.456  45.660  1.00 34.48           C  
ANISOU 1058  C   LEU C 797     4070   4631   4400   -122    322     -9       C  
ATOM   1059  O   LEU C 797     -32.355  -4.376  44.946  1.00 30.51           O  
ANISOU 1059  O   LEU C 797     3534   4126   3930   -107    320      8       O  
ATOM   1060  CB  LEU C 797     -33.782  -6.952  45.713  1.00 40.00           C  
ANISOU 1060  CB  LEU C 797     4782   5340   5074    -92    310     24       C  
ATOM   1061  CG  LEU C 797     -33.711  -8.289  46.484  1.00 44.34           C  
ANISOU 1061  CG  LEU C 797     5347   5900   5599    -88    290     43       C  
ATOM   1062  CD1 LEU C 797     -34.210  -9.462  45.613  1.00 42.18           C  
ANISOU 1062  CD1 LEU C 797     5073   5617   5333    -55    314     59       C  
ATOM   1063  CD2 LEU C 797     -32.309  -8.557  47.071  1.00 42.17           C  
ANISOU 1063  CD2 LEU C 797     5053   5641   5328    -97    250     67       C  
ATOM   1064  N   GLN C 798     -34.325  -3.526  45.694  1.00 30.75           N  
ANISOU 1064  N   GLN C 798     3618   4147   3919   -135    348    -37       N  
ATOM   1065  CA  GLN C 798     -34.398  -2.312  44.872  1.00 31.70           C  
ANISOU 1065  CA  GLN C 798     3721   4252   4070   -130    375    -47       C  
ATOM   1066  C   GLN C 798     -34.418  -2.650  43.372  1.00 29.88           C  
ANISOU 1066  C   GLN C 798     3470   4017   3866    -94    394    -28       C  
ATOM   1067  O   GLN C 798     -33.580  -2.170  42.607  1.00 30.26           O  
ANISOU 1067  O   GLN C 798     3490   4059   3946    -85    396    -18       O  
ATOM   1068  CB  GLN C 798     -33.293  -1.300  45.262  1.00 33.64           C  
ANISOU 1068  CB  GLN C 798     3947   4498   4334   -154    357    -51       C  
ATOM   1069  CG  GLN C 798     -33.425  -0.814  46.718  1.00 39.19           C  
ANISOU 1069  CG  GLN C 798     4678   5208   5003   -196    338    -72       C  
ATOM   1070  CD  GLN C 798     -32.430   0.286  47.089  1.00 44.32           C  
ANISOU 1070  CD  GLN C 798     5319   5856   5664   -231    329    -87       C  
ATOM   1071  OE1 GLN C 798     -31.391   0.452  46.453  1.00 45.87           O  
ANISOU 1071  OE1 GLN C 798     5481   6053   5891   -226    320    -74       O  
ATOM   1072  NE2 GLN C 798     -32.741   1.037  48.146  1.00 45.74           N  
ANISOU 1072  NE2 GLN C 798     5531   6030   5816   -268    336   -118       N  
ATOM   1073  N   ILE C 799     -35.362  -3.530  43.006  1.00 28.73           N  
ANISOU 1073  N   ILE C 799     3338   3872   3705    -76    408    -25       N  
ATOM   1074  CA  ILE C 799     -35.579  -4.023  41.651  1.00 27.74           C  
ANISOU 1074  CA  ILE C 799     3200   3744   3596    -45    426     -9       C  
ATOM   1075  C   ILE C 799     -36.066  -2.880  40.751  1.00 27.93           C  
ANISOU 1075  C   ILE C 799     3214   3757   3641    -38    455    -17       C  
ATOM   1076  O   ILE C 799     -37.062  -2.229  41.072  1.00 27.69           O  
ANISOU 1076  O   ILE C 799     3196   3720   3603    -49    470    -35       O  
ATOM   1077  CB  ILE C 799     -36.642  -5.158  41.627  1.00 28.07           C  
ANISOU 1077  CB  ILE C 799     3262   3790   3611    -35    434     -9       C  
ATOM   1078  CG1 ILE C 799     -36.256  -6.329  42.558  1.00 27.97           C  
ANISOU 1078  CG1 ILE C 799     3259   3786   3581    -37    409      4       C  
ATOM   1079  CG2 ILE C 799     -36.982  -5.672  40.205  1.00 26.86           C  
ANISOU 1079  CG2 ILE C 799     3100   3634   3470     -9    457      0       C  
ATOM   1080  CD1 ILE C 799     -34.928  -6.995  42.218  1.00 30.75           C  
ANISOU 1080  CD1 ILE C 799     3584   4139   3958    -28    391     27       C  
ATOM   1081  N   THR C 800     -35.336  -2.657  39.652  1.00 28.76           N  
ANISOU 1081  N   THR C 800     3295   3856   3775    -18    465     -2       N  
ATOM   1082  CA  THR C 800     -35.660  -1.630  38.667  1.00 28.04           C  
ANISOU 1082  CA  THR C 800     3194   3754   3703     -9    493     -6       C  
ATOM   1083  C   THR C 800     -36.791  -2.122  37.726  1.00 28.49           C  
ANISOU 1083  C   THR C 800     3257   3815   3750     11    514     -1       C  
ATOM   1084  O   THR C 800     -36.963  -3.336  37.589  1.00 29.18           O  
ANISOU 1084  O   THR C 800     3353   3911   3822     19    509      6       O  
ATOM   1085  CB  THR C 800     -34.404  -1.238  37.838  1.00 28.95           C  
ANISOU 1085  CB  THR C 800     3281   3860   3855      0    496      6       C  
ATOM   1086  OG1 THR C 800     -34.055  -2.182  36.845  1.00 29.56           O  
ANISOU 1086  OG1 THR C 800     3350   3940   3939     22    499     26       O  
ATOM   1087  CG2 THR C 800     -33.171  -0.928  38.705  1.00 30.08           C  
ANISOU 1087  CG2 THR C 800     3413   4004   4011    -22    471      4       C  
ATOM   1088  N   PRO C 801     -37.534  -1.198  37.071  1.00 28.42           N  
ANISOU 1088  N   PRO C 801     3246   3801   3750     18    540     -5       N  
ATOM   1089  CA  PRO C 801     -38.565  -1.570  36.077  1.00 27.07           C  
ANISOU 1089  CA  PRO C 801     3077   3637   3568     35    556      2       C  
ATOM   1090  C   PRO C 801     -38.071  -2.423  34.894  1.00 27.97           C  
ANISOU 1090  C   PRO C 801     3182   3756   3689     53    557     20       C  
ATOM   1091  O   PRO C 801     -38.818  -3.275  34.418  1.00 28.91           O  
ANISOU 1091  O   PRO C 801     3308   3884   3790     61    562     25       O  
ATOM   1092  CB  PRO C 801     -39.131  -0.221  35.601  1.00 25.78           C  
ANISOU 1092  CB  PRO C 801     2906   3467   3422     42    583      2       C  
ATOM   1093  CG  PRO C 801     -38.832   0.747  36.731  1.00 27.91           C  
ANISOU 1093  CG  PRO C 801     3180   3723   3701     23    583    -14       C  
ATOM   1094  CD  PRO C 801     -37.497   0.253  37.268  1.00 27.62           C  
ANISOU 1094  CD  PRO C 801     3139   3685   3669     10    556    -14       C  
ATOM   1095  N   GLN C 802     -36.816  -2.198  34.471  1.00 27.77           N  
ANISOU 1095  N   GLN C 802     3140   3719   3689     59    557     30       N  
ATOM   1096  CA  GLN C 802     -36.158  -2.917  33.382  1.00 28.06           C  
ANISOU 1096  CA  GLN C 802     3171   3756   3734     76    563     47       C  
ATOM   1097  C   GLN C 802     -35.764  -4.346  33.797  1.00 26.73           C  
ANISOU 1097  C   GLN C 802     3011   3592   3551     74    547     51       C  
ATOM   1098  O   GLN C 802     -35.923  -5.264  32.991  1.00 26.04           O  
ANISOU 1098  O   GLN C 802     2933   3508   3452     84    556     58       O  
ATOM   1099  CB  GLN C 802     -34.925  -2.133  32.878  1.00 27.63           C  
ANISOU 1099  CB  GLN C 802     3094   3686   3715     84    571     57       C  
ATOM   1100  CG  GLN C 802     -35.219  -0.723  32.309  1.00 30.00           C  
ANISOU 1100  CG  GLN C 802     3388   3980   4028     89    593     55       C  
ATOM   1101  CD  GLN C 802     -35.485   0.373  33.353  1.00 32.00           C  
ANISOU 1101  CD  GLN C 802     3641   4227   4288     71    591     38       C  
ATOM   1102  OE1 GLN C 802     -36.350   1.221  33.157  1.00 32.37           O  
ANISOU 1102  OE1 GLN C 802     3687   4271   4338     52    571     29       O  
ATOM   1103  NE2 GLN C 802     -34.753   0.367  34.470  1.00 30.26           N  
ANISOU 1103  NE2 GLN C 802     3422   4003   4070     76    612     36       N  
ATOM   1104  N   GLU C 803     -35.293  -4.509  35.050  1.00 26.57           N  
ANISOU 1104  N   GLU C 803     2992   3572   3531     60    524     47       N  
ATOM   1105  CA  GLU C 803     -35.037  -5.808  35.679  1.00 27.16           C  
ANISOU 1105  CA  GLU C 803     3077   3651   3590     58    508     52       C  
ATOM   1106  C   GLU C 803     -36.328  -6.628  35.825  1.00 26.35           C  
ANISOU 1106  C   GLU C 803     2998   3558   3453     54    512     42       C  
ATOM   1107  O   GLU C 803     -36.308  -7.804  35.474  1.00 26.83           O  
ANISOU 1107  O   GLU C 803     3070   3620   3502     60    515     48       O  
ATOM   1108  CB  GLU C 803     -34.333  -5.635  37.044  1.00 27.11           C  
ANISOU 1108  CB  GLU C 803     3066   3646   3585     41    479     51       C  
ATOM   1109  CG  GLU C 803     -32.833  -5.275  36.942  1.00 30.82           C  
ANISOU 1109  CG  GLU C 803     3508   4110   4093     43    470     64       C  
ATOM   1110  CD  GLU C 803     -32.186  -4.979  38.302  1.00 34.77           C  
ANISOU 1110  CD  GLU C 803     4002   4617   4591     20    439     60       C  
ATOM   1111  OE1 GLU C 803     -32.897  -4.447  39.183  1.00 36.00           O  
ANISOU 1111  OE1 GLU C 803     4179   4779   4720      0    431     40       O  
ATOM   1112  OE2 GLU C 803     -30.975  -5.263  38.443  1.00 35.33           O1-
ANISOU 1112  OE2 GLU C 803     4050   4687   4686     21    424     77       O1-
ATOM   1113  N   PHE C 804     -37.428  -5.987  36.267  1.00 25.12           N  
ANISOU 1113  N   PHE C 804     2851   3408   3284     44    516     26       N  
ATOM   1114  CA  PHE C 804     -38.763  -6.586  36.357  1.00 24.43           C  
ANISOU 1114  CA  PHE C 804     2783   3330   3166     40    521     17       C  
ATOM   1115  C   PHE C 804     -39.286  -7.198  35.042  1.00 23.46           C  
ANISOU 1115  C   PHE C 804     2662   3212   3037     52    539     24       C  
ATOM   1116  O   PHE C 804     -39.788  -8.321  35.070  1.00 23.65           O  
ANISOU 1116  O   PHE C 804     2702   3242   3041     50    541     23       O  
ATOM   1117  CB  PHE C 804     -39.773  -5.609  37.014  1.00 24.46           C  
ANISOU 1117  CB  PHE C 804     2792   3338   3163     30    528      2       C  
ATOM   1118  CG  PHE C 804     -41.238  -5.981  36.825  1.00 23.72           C  
ANISOU 1118  CG  PHE C 804     2710   3255   3046     29    539     -3       C  
ATOM   1119  CD1 PHE C 804     -41.779  -7.070  37.541  1.00 23.68           C  
ANISOU 1119  CD1 PHE C 804     2725   3255   3017     18    531    -10       C  
ATOM   1120  CD2 PHE C 804     -41.997  -5.405  35.781  1.00 23.26           C  
ANISOU 1120  CD2 PHE C 804     2642   3204   2992     38    556      0       C  
ATOM   1121  CE1 PHE C 804     -43.051  -7.537  37.242  1.00 23.51           C  
ANISOU 1121  CE1 PHE C 804     2713   3244   2975     15    542    -16       C  
ATOM   1122  CE2 PHE C 804     -43.273  -5.880  35.506  1.00 23.46           C  
ANISOU 1122  CE2 PHE C 804     2673   3242   2996     35    563     -2       C  
ATOM   1123  CZ  PHE C 804     -43.799  -6.937  36.237  1.00 24.01           C  
ANISOU 1123  CZ  PHE C 804     2762   3316   3043     22    556    -12       C  
ATOM   1124  N   LEU C 805     -39.161  -6.453  33.928  1.00 23.79           N  
ANISOU 1124  N   LEU C 805     2690   3254   3094     63    553     31       N  
ATOM   1125  CA  LEU C 805     -39.642  -6.868  32.608  1.00 24.64           C  
ANISOU 1125  CA  LEU C 805     2802   3369   3191     71    569     38       C  
ATOM   1126  C   LEU C 805     -38.948  -8.132  32.075  1.00 27.16           C  
ANISOU 1126  C   LEU C 805     3128   3680   3509     77    574     47       C  
ATOM   1127  O   LEU C 805     -39.638  -8.997  31.534  1.00 26.99           O  
ANISOU 1127  O   LEU C 805     3123   3665   3463     73    583     45       O  
ATOM   1128  CB  LEU C 805     -39.503  -5.703  31.603  1.00 24.63           C  
ANISOU 1128  CB  LEU C 805     2783   3367   3206     83    583     47       C  
ATOM   1129  CG  LEU C 805     -40.580  -4.608  31.748  1.00 26.33           C  
ANISOU 1129  CG  LEU C 805     2992   3591   3419     81    588     42       C  
ATOM   1130  CD1 LEU C 805     -40.233  -3.395  30.873  1.00 26.30           C  
ANISOU 1130  CD1 LEU C 805     2972   3583   3436     96    603     55       C  
ATOM   1131  CD2 LEU C 805     -41.999  -5.121  31.439  1.00 25.10           C  
ANISOU 1131  CD2 LEU C 805     2844   3456   3234     75    590     39       C  
ATOM   1132  N   CYS C 806     -37.620  -8.234  32.258  1.00 28.13           N  
ANISOU 1132  N   CYS C 806     3240   3788   3657     84    570     57       N  
ATOM   1133  CA  CYS C 806     -36.848  -9.393  31.811  1.00 28.66           C  
ANISOU 1133  CA  CYS C 806     3315   3846   3729     91    578     68       C  
ATOM   1134  C   CYS C 806     -36.935 -10.584  32.793  1.00 29.20           C  
ANISOU 1134  C   CYS C 806     3400   3914   3780     84    568     65       C  
ATOM   1135  O   CYS C 806     -36.891 -11.727  32.336  1.00 28.93           O  
ANISOU 1135  O   CYS C 806     3382   3875   3732     85    583     66       O  
ATOM   1136  CB  CYS C 806     -35.401  -9.019  31.452  1.00 29.95           C  
ANISOU 1136  CB  CYS C 806     3459   3992   3927    104    581     84       C  
ATOM   1137  SG ACYS C 806     -34.693 -10.316  30.402  0.60 34.57           S  
ANISOU 1137  SG ACYS C 806     4061   4562   4509    115    612     96       S  
ATOM   1138  SG BCYS C 806     -34.801  -7.586  30.640  0.40 30.16           S  
ANISOU 1138  SG BCYS C 806     3464   4014   3981    114    594     90       S  
ATOM   1139  N   MET C 807     -37.120 -10.318  34.100  1.00 29.57           N  
ANISOU 1139  N   MET C 807     3446   3966   3823     74    546     58       N  
ATOM   1140  CA  MET C 807     -37.436 -11.336  35.111  1.00 27.92           C  
ANISOU 1140  CA  MET C 807     3256   3758   3592     66    538     55       C  
ATOM   1141  C   MET C 807     -38.795 -12.012  34.851  1.00 26.46           C  
ANISOU 1141  C   MET C 807     3093   3582   3377     58    553     42       C  
ATOM   1142  O   MET C 807     -38.883 -13.233  34.968  1.00 26.07           O  
ANISOU 1142  O   MET C 807     3061   3527   3314     57    562     43       O  
ATOM   1143  CB  MET C 807     -37.403 -10.726  36.529  1.00 28.28           C  
ANISOU 1143  CB  MET C 807     3301   3809   3632     54    513     49       C  
ATOM   1144  CG  MET C 807     -35.989 -10.470  37.069  1.00 29.06           C  
ANISOU 1144  CG  MET C 807     3381   3902   3757     57    494     62       C  
ATOM   1145  SD  MET C 807     -35.935  -9.444  38.566  1.00 33.49           S  
ANISOU 1145  SD  MET C 807     3944   4472   4308     36    466     50       S  
ATOM   1146  CE  MET C 807     -36.354 -10.684  39.816  1.00 29.78           C  
ANISOU 1146  CE  MET C 807     3499   4006   3809     29    453     53       C  
ATOM   1147  N   LYS C 808     -39.816 -11.226  34.463  1.00 27.49           N  
ANISOU 1147  N   LYS C 808     3221   3726   3497     51    555     30       N  
ATOM   1148  CA  LYS C 808     -41.138 -11.741  34.107  1.00 27.15           C  
ANISOU 1148  CA  LYS C 808     3195   3694   3424     40    565     18       C  
ATOM   1149  C   LYS C 808     -41.132 -12.546  32.794  1.00 27.04           C  
ANISOU 1149  C   LYS C 808     3192   3680   3402     42    586     21       C  
ATOM   1150  O   LYS C 808     -41.844 -13.544  32.716  1.00 27.11           O  
ANISOU 1150  O   LYS C 808     3220   3691   3388     31    595     13       O  
ATOM   1151  CB  LYS C 808     -42.169 -10.598  34.088  1.00 27.88           C  
ANISOU 1151  CB  LYS C 808     3276   3802   3513     35    564     10       C  
ATOM   1152  CG  LYS C 808     -43.612 -11.091  33.857  1.00 28.55           C  
ANISOU 1152  CG  LYS C 808     3372   3903   3572     23    572      0       C  
ATOM   1153  CD  LYS C 808     -44.688 -10.043  34.168  1.00 31.65           C  
ANISOU 1153  CD  LYS C 808     3753   4309   3962     18    570     -5       C  
ATOM   1154  CE  LYS C 808     -44.626  -8.776  33.303  1.00 30.65           C  
ANISOU 1154  CE  LYS C 808     3603   4186   3854     30    574      3       C  
ATOM   1155  NZ  LYS C 808     -44.836  -9.068  31.876  1.00 34.52           N1+
ANISOU 1155  NZ  LYS C 808     4091   4690   4335     32    582     11       N1+
ATOM   1156  N   ALA C 809     -40.298 -12.145  31.816  1.00 26.75           N  
ANISOU 1156  N   ALA C 809     3143   3638   3382     53    595     32       N  
ATOM   1157  CA  ALA C 809     -40.058 -12.907  30.587  1.00 28.15           C  
ANISOU 1157  CA  ALA C 809     3332   3810   3552     55    617     35       C  
ATOM   1158  C   ALA C 809     -39.470 -14.304  30.859  1.00 30.34           C  
ANISOU 1158  C   ALA C 809     3628   4068   3830     56    627     39       C  
ATOM   1159  O   ALA C 809     -39.899 -15.260  30.218  1.00 31.61           O  
ANISOU 1159  O   ALA C 809     3811   4227   3969     46    645     32       O  
ATOM   1160  CB  ALA C 809     -39.172 -12.099  29.627  1.00 28.21           C  
ANISOU 1160  CB  ALA C 809     3323   3809   3584     70    626     49       C  
ATOM   1161  N   LEU C 810     -38.561 -14.404  31.847  1.00 31.89           N  
ANISOU 1161  N   LEU C 810     3814   4250   4050     68    617     52       N  
ATOM   1162  CA  LEU C 810     -37.968 -15.659  32.316  1.00 31.76           C  
ANISOU 1162  CA  LEU C 810     3813   4216   4035     71    626     59       C  
ATOM   1163  C   LEU C 810     -38.938 -16.606  33.033  1.00 31.93           C  
ANISOU 1163  C   LEU C 810     3858   4243   4028     57    626     46       C  
ATOM   1164  O   LEU C 810     -38.706 -17.813  32.975  1.00 31.79           O  
ANISOU 1164  O   LEU C 810     3860   4210   4007     58    644     50       O  
ATOM   1165  CB  LEU C 810     -36.752 -15.359  33.220  1.00 31.46           C  
ANISOU 1165  CB  LEU C 810     3757   4169   4026     85    607     78       C  
ATOM   1166  CG  LEU C 810     -35.492 -14.969  32.434  1.00 30.17           C  
ANISOU 1166  CG  LEU C 810     3571   3992   3897    102    615     95       C  
ATOM   1167  CD1 LEU C 810     -34.388 -14.427  33.364  1.00 32.93           C  
ANISOU 1167  CD1 LEU C 810     3898   4340   4272    110    589    112       C  
ATOM   1168  CD2 LEU C 810     -34.987 -16.151  31.593  1.00 30.78           C  
ANISOU 1168  CD2 LEU C 810     3665   4049   3979    110    650    104       C  
ATOM   1169  N   LEU C 811     -39.997 -16.076  33.669  1.00 30.86           N  
ANISOU 1169  N   LEU C 811     3723   4126   3876     44    609     32       N  
ATOM   1170  CA  LEU C 811     -41.013 -16.885  34.348  1.00 32.49           C  
ANISOU 1170  CA  LEU C 811     3951   4336   4054     28    611     18       C  
ATOM   1171  C   LEU C 811     -41.919 -17.680  33.393  1.00 31.07           C  
ANISOU 1171  C   LEU C 811     3792   4161   3852     14    635      5       C  
ATOM   1172  O   LEU C 811     -42.427 -18.717  33.814  1.00 30.55           O  
ANISOU 1172  O   LEU C 811     3749   4086   3770      4    648      0       O  
ATOM   1173  CB  LEU C 811     -41.834 -16.014  35.315  1.00 31.36           C  
ANISOU 1173  CB  LEU C 811     3803   4211   3900     17    590      6       C  
ATOM   1174  CG  LEU C 811     -41.117 -15.740  36.649  1.00 31.48           C  
ANISOU 1174  CG  LEU C 811     3813   4220   3927     23    568     15       C  
ATOM   1175  CD1 LEU C 811     -41.856 -14.652  37.439  1.00 31.03           C  
ANISOU 1175  CD1 LEU C 811     3752   4176   3860     12    554      1       C  
ATOM   1176  CD2 LEU C 811     -40.902 -17.016  37.493  1.00 29.79           C  
ANISOU 1176  CD2 LEU C 811     3620   3993   3703     24    571     22       C  
ATOM   1177  N   LEU C 812     -42.050 -17.247  32.125  1.00 31.17           N  
ANISOU 1177  N   LEU C 812     3796   4183   3862     11    642      3       N  
ATOM   1178  CA  LEU C 812     -42.677 -18.040  31.061  1.00 30.93           C  
ANISOU 1178  CA  LEU C 812     3784   4158   3808     -4    664     -8       C  
ATOM   1179  C   LEU C 812     -41.858 -19.300  30.696  1.00 33.53           C  
ANISOU 1179  C   LEU C 812     4138   4459   4142     -1    693     -2       C  
ATOM   1180  O   LEU C 812     -42.451 -20.293  30.280  1.00 32.16           O  
ANISOU 1180  O   LEU C 812     3990   4283   3945    -19    715    -16       O  
ATOM   1181  CB  LEU C 812     -42.954 -17.126  29.843  1.00 33.97           C  
ANISOU 1181  CB  LEU C 812     4156   4558   4193     -4    664     -5       C  
ATOM   1182  CG  LEU C 812     -43.600 -17.795  28.600  1.00 34.97           C  
ANISOU 1182  CG  LEU C 812     4299   4697   4289    -26    681    -18       C  
ATOM   1183  CD1 LEU C 812     -44.962 -18.451  28.901  1.00 34.88           C  
ANISOU 1183  CD1 LEU C 812     4294   4709   4249    -51    674    -35       C  
ATOM   1184  CD2 LEU C 812     -43.724 -16.776  27.458  1.00 39.16           C  
ANISOU 1184  CD2 LEU C 812     4814   5242   4821    -21    678    -10       C  
ATOM   1185  N   PHE C 813     -40.526 -19.245  30.888  1.00 30.97           N  
ANISOU 1185  N   PHE C 813     3805   4113   3848     22    696     16       N  
ATOM   1186  CA  PHE C 813     -39.580 -20.313  30.551  1.00 32.57           C  
ANISOU 1186  CA  PHE C 813     4026   4286   4060     29    729     25       C  
ATOM   1187  C   PHE C 813     -39.003 -20.976  31.819  1.00 34.14           C  
ANISOU 1187  C   PHE C 813     4231   4468   4273     41    727     39       C  
ATOM   1188  O   PHE C 813     -37.811 -21.291  31.840  1.00 36.23           O  
ANISOU 1188  O   PHE C 813     4491   4709   4564     61    741     60       O  
ATOM   1189  CB  PHE C 813     -38.451 -19.742  29.658  1.00 35.65           C  
ANISOU 1189  CB  PHE C 813     4400   4662   4482     50    738     44       C  
ATOM   1190  CG  PHE C 813     -38.924 -18.955  28.452  1.00 36.65           C  
ANISOU 1190  CG  PHE C 813     4523   4806   4596     41    741     35       C  
ATOM   1191  CD1 PHE C 813     -39.638 -19.593  27.417  1.00 38.17           C  
ANISOU 1191  CD1 PHE C 813     4742   5002   4757     18    765     18       C  
ATOM   1192  CD2 PHE C 813     -38.765 -17.555  28.417  1.00 34.57           C  
ANISOU 1192  CD2 PHE C 813     4230   4557   4347     50    717     41       C  
ATOM   1193  CE1 PHE C 813     -40.172 -18.841  26.381  1.00 37.80           C  
ANISOU 1193  CE1 PHE C 813     4691   4976   4692      8    762     11       C  
ATOM   1194  CE2 PHE C 813     -39.305 -16.822  27.370  1.00 34.25           C  
ANISOU 1194  CE2 PHE C 813     4187   4534   4292     42    719     35       C  
ATOM   1195  CZ  PHE C 813     -40.005 -17.462  26.356  1.00 34.24           C  
ANISOU 1195  CZ  PHE C 813     4212   4539   4259     22    740     22       C  
ATOM   1196  N   SER C 814     -39.839 -21.175  32.853  1.00 35.98           N  
ANISOU 1196  N   SER C 814     4468   4712   4490     32    709     31       N  
ATOM   1197  CA  SER C 814     -39.405 -21.673  34.162  1.00 36.41           C  
ANISOU 1197  CA  SER C 814     4525   4753   4556     45    702     47       C  
ATOM   1198  C   SER C 814     -40.162 -22.920  34.648  1.00 35.29           C  
ANISOU 1198  C   SER C 814     4416   4603   4390     30    721     36       C  
ATOM   1199  O   SER C 814     -39.978 -23.273  35.811  1.00 35.20           O  
ANISOU 1199  O   SER C 814     4409   4584   4380     37    712     47       O  
ATOM   1200  CB  SER C 814     -39.445 -20.517  35.186  1.00 37.88           C  
ANISOU 1200  CB  SER C 814     4686   4958   4748     49    661     52       C  
ATOM   1201  OG  SER C 814     -40.765 -20.199  35.582  1.00 49.94           O  
ANISOU 1201  OG  SER C 814     6223   6503   6246     28    650     29       O  
ATOM   1202  N   ILE C 815     -40.974 -23.572  33.796  1.00 33.56           N  
ANISOU 1202  N   ILE C 815     4218   4384   4148      9    747     15       N  
ATOM   1203  CA  ILE C 815     -41.747 -24.761  34.169  1.00 36.06           C  
ANISOU 1203  CA  ILE C 815     4566   4690   4443     -5    769      3       C  
ATOM   1204  C   ILE C 815     -42.211 -25.539  32.921  1.00 38.96           C  
ANISOU 1204  C   ILE C 815     4962   5049   4793    -28    808    -16       C  
ATOM   1205  O   ILE C 815     -42.823 -24.956  32.026  1.00 38.29           O  
ANISOU 1205  O   ILE C 815     4873   4986   4688    -49    804    -35       O  
ATOM   1206  CB  ILE C 815     -42.941 -24.432  35.122  1.00 36.27           C  
ANISOU 1206  CB  ILE C 815     4593   4739   4449    -21    744    -11       C  
ATOM   1207  CG1 ILE C 815     -43.754 -25.679  35.534  1.00 37.79           C  
ANISOU 1207  CG1 ILE C 815     4819   4918   4622    -38    770    -24       C  
ATOM   1208  CG2 ILE C 815     -43.870 -23.321  34.594  1.00 37.26           C  
ANISOU 1208  CG2 ILE C 815     4700   4894   4560    -38    725    -29       C  
ATOM   1209  CD1 ILE C 815     -44.631 -25.478  36.779  1.00 45.21           C  
ANISOU 1209  CD1 ILE C 815     5759   5873   5545    -48    749    -34       C  
ATOM   1210  N   ILE C 816     -41.866 -26.839  32.887  1.00 42.05           N  
ANISOU 1210  N   ILE C 816     5379   5406   5189    -23    847     -9       N  
ATOM   1211  CA  ILE C 816     -41.996 -27.737  31.732  1.00 43.52           C  
ANISOU 1211  CA  ILE C 816     5597   5574   5362    -43    894    -26       C  
ATOM   1212  C   ILE C 816     -42.213 -29.206  32.181  1.00 41.83           C  
ANISOU 1212  C   ILE C 816     5421   5329   5142    -51    937    -30       C  
ATOM   1213  O   ILE C 816     -41.924 -29.515  33.339  1.00 40.52           O  
ANISOU 1213  O   ILE C 816     5255   5144   4993    -29    938     -8       O  
ATOM   1214  CB  ILE C 816     -40.710 -27.691  30.842  1.00 44.11           C  
ANISOU 1214  CB  ILE C 816     5667   5628   5463    -23    915     -9       C  
ATOM   1215  CG1 ILE C 816     -39.401 -27.972  31.625  1.00 45.11           C  
ANISOU 1215  CG1 ILE C 816     5785   5724   5628     13    924     26       C  
ATOM   1216  CG2 ILE C 816     -40.625 -26.388  30.031  1.00 43.43           C  
ANISOU 1216  CG2 ILE C 816     5552   5571   5378    -22    884    -10       C  
ATOM   1217  CD1 ILE C 816     -38.183 -28.220  30.728  1.00 48.83           C  
ANISOU 1217  CD1 ILE C 816     6257   6165   6129     33    959     45       C  
ATOM   1218  N   PRO C 817     -42.650 -30.109  31.262  1.00 44.52           N  
ANISOU 1218  N   PRO C 817     5795   5660   5459    -83    975    -56       N  
ATOM   1219  CA  PRO C 817     -42.641 -31.571  31.498  1.00 46.66           C  
ANISOU 1219  CA  PRO C 817     6104   5894   5728    -88   1022    -58       C  
ATOM   1220  C   PRO C 817     -41.235 -32.134  31.781  1.00 44.92           C  
ANISOU 1220  C   PRO C 817     5888   5630   5547    -49   1055    -23       C  
ATOM   1221  O   PRO C 817     -40.269 -31.649  31.191  1.00 44.75           O  
ANISOU 1221  O   PRO C 817     5851   5603   5548    -29   1056     -6       O  
ATOM   1222  CB  PRO C 817     -43.236 -32.168  30.209  1.00 48.10           C  
ANISOU 1222  CB  PRO C 817     6320   6075   5878   -132   1059    -94       C  
ATOM   1223  CG  PRO C 817     -44.008 -31.030  29.566  1.00 49.48           C  
ANISOU 1223  CG  PRO C 817     6477   6279   6043   -143   1038   -103       C  
ATOM   1224  CD  PRO C 817     -43.165 -29.816  29.922  1.00 48.53           C  
ANISOU 1224  CD  PRO C 817     6310   6186   5941   -114    982    -82       C  
ATOM   1225  N   VAL C 818     -41.146 -33.139  32.670  1.00 47.35           N  
ANISOU 1225  N   VAL C 818     6214   5909   5865    -36   1078     -8       N  
ATOM   1226  CA  VAL C 818     -39.881 -33.788  33.050  1.00 49.47           C  
ANISOU 1226  CA  VAL C 818     6484   6136   6173      2   1110     30       C  
ATOM   1227  C   VAL C 818     -39.157 -34.517  31.897  1.00 52.68           C  
ANISOU 1227  C   VAL C 818     6914   6505   6593      3   1169     30       C  
ATOM   1228  O   VAL C 818     -37.928 -34.457  31.851  1.00 53.34           O  
ANISOU 1228  O   VAL C 818     6981   6568   6715     37   1181     63       O  
ATOM   1229  CB  VAL C 818     -40.042 -34.786  34.231  1.00 53.20           C  
ANISOU 1229  CB  VAL C 818     6979   6581   6652     15   1134     48       C  
ATOM   1230  CG1 VAL C 818     -40.351 -34.050  35.542  1.00 53.57           C  
ANISOU 1230  CG1 VAL C 818     6993   6647   6713     46   1082     82       C  
ATOM   1231  CG2 VAL C 818     -41.045 -35.932  33.981  1.00 52.71           C  
ANISOU 1231  CG2 VAL C 818     6959   6513   6555    -24   1164     11       C  
ATOM   1232  N   ASP C 819     -39.918 -35.127  30.970  1.00 55.76           N  
ANISOU 1232  N   ASP C 819     7344   6886   6955    -36   1210     -6       N  
ATOM   1233  CA  ASP C 819     -39.416 -35.738  29.728  1.00 61.72           C  
ANISOU 1233  CA  ASP C 819     8123   7605   7720    -38   1267     -9       C  
ATOM   1234  C   ASP C 819     -39.512 -34.776  28.520  1.00 60.66           C  
ANISOU 1234  C   ASP C 819     7981   7500   7566    -61   1249    -32       C  
ATOM   1235  O   ASP C 819     -39.338 -35.205  27.379  1.00 64.24           O  
ANISOU 1235  O   ASP C 819     8467   7935   8004    -87   1294    -54       O  
ATOM   1236  CB  ASP C 819     -39.953 -37.174  29.451  1.00 67.87           C  
ANISOU 1236  CB  ASP C 819     8957   8339   8490    -59   1341    -25       C  
ATOM   1237  CG  ASP C 819     -41.338 -37.491  30.022  1.00 70.66           C  
ANISOU 1237  CG  ASP C 819     9334   8712   8801   -103   1334    -63       C  
ATOM   1238  OD1 ASP C 819     -42.261 -36.686  29.769  1.00 71.23           O  
ANISOU 1238  OD1 ASP C 819     9402   8825   8837   -141   1303    -97       O  
ATOM   1239  OD2 ASP C 819     -41.467 -38.566  30.648  1.00 63.82           O1-
ANISOU 1239  OD2 ASP C 819     8489   7819   7941    -97   1361    -56       O1-
ATOM   1240  N   GLY C 820     -39.709 -33.478  28.806  1.00 52.91           N  
ANISOU 1240  N   GLY C 820     6956   6562   6582    -53   1183    -26       N  
ATOM   1241  CA  GLY C 820     -39.499 -32.364  27.891  1.00 49.35           C  
ANISOU 1241  CA  GLY C 820     6487   6136   6127    -58   1164    -33       C  
ATOM   1242  C   GLY C 820     -40.694 -32.071  26.977  1.00 48.38           C  
ANISOU 1242  C   GLY C 820     6377   6048   5955   -106   1150    -73       C  
ATOM   1243  O   GLY C 820     -41.690 -32.793  26.925  1.00 48.56           O  
ANISOU 1243  O   GLY C 820     6427   6076   5945   -142   1162   -101       O  
ATOM   1244  N   LEU C 821     -40.529 -30.964  26.243  1.00 47.56           N  
ANISOU 1244  N   LEU C 821     6251   5969   5849   -105   1125    -72       N  
ATOM   1245  CA  LEU C 821     -41.387 -30.447  25.181  1.00 46.46           C  
ANISOU 1245  CA  LEU C 821     6117   5866   5666   -145   1109   -102       C  
ATOM   1246  C   LEU C 821     -41.045 -31.104  23.827  1.00 49.07           C  
ANISOU 1246  C   LEU C 821     6489   6173   5981   -168   1162   -118       C  
ATOM   1247  O   LEU C 821     -40.038 -31.809  23.728  1.00 45.32           O  
ANISOU 1247  O   LEU C 821     6031   5651   5537   -145   1210   -102       O  
ATOM   1248  CB  LEU C 821     -41.134 -28.925  25.127  1.00 44.70           C  
ANISOU 1248  CB  LEU C 821     5851   5679   5454   -126   1056    -87       C  
ATOM   1249  CG  LEU C 821     -41.685 -28.130  26.331  1.00 41.20           C  
ANISOU 1249  CG  LEU C 821     5368   5265   5020   -109   1001    -76       C  
ATOM   1250  CD1 LEU C 821     -41.121 -26.699  26.324  1.00 41.61           C  
ANISOU 1250  CD1 LEU C 821     5379   5340   5090    -86    961    -58       C  
ATOM   1251  CD2 LEU C 821     -43.229 -28.140  26.387  1.00 39.40           C  
ANISOU 1251  CD2 LEU C 821     5146   5070   4752   -147    981   -104       C  
ATOM   1252  N   LYS C 822     -41.877 -30.853  22.797  1.00 51.23           N  
ANISOU 1252  N   LYS C 822     6777   6477   6209   -211   1156   -147       N  
ATOM   1253  CA  LYS C 822     -41.680 -31.385  21.441  1.00 54.19           C  
ANISOU 1253  CA  LYS C 822     7192   6832   6565   -235   1205   -162       C  
ATOM   1254  C   LYS C 822     -40.404 -30.882  20.744  1.00 52.41           C  
ANISOU 1254  C   LYS C 822     6956   6583   6374   -199   1221   -136       C  
ATOM   1255  O   LYS C 822     -39.729 -31.692  20.110  1.00 52.72           O  
ANISOU 1255  O   LYS C 822     7024   6573   6431   -190   1280   -131       O  
ATOM   1256  CB  LYS C 822     -42.929 -31.167  20.564  1.00 57.73           C  
ANISOU 1256  CB  LYS C 822     7659   7322   6953   -292   1192   -196       C  
ATOM   1257  CG  LYS C 822     -44.105 -32.068  20.976  1.00 61.59           C  
ANISOU 1257  CG  LYS C 822     8168   7821   7413   -331   1195   -224       C  
ATOM   1258  CD  LYS C 822     -45.233 -32.088  19.932  1.00 73.62           C  
ANISOU 1258  CD  LYS C 822     9720   9375   8877   -395   1198   -260       C  
ATOM   1259  CE  LYS C 822     -46.380 -33.049  20.280  1.00 73.87           C  
ANISOU 1259  CE  LYS C 822     9771   9412   8882   -436   1205   -289       C  
ATOM   1260  NZ  LYS C 822     -45.935 -34.453  20.324  1.00 74.94           N1+
ANISOU 1260  NZ  LYS C 822     9962   9491   9021   -452   1279   -306       N1+
ATOM   1261  N   ASN C 823     -40.059 -29.596  20.923  1.00 51.35           N  
ANISOU 1261  N   ASN C 823     6778   6478   6252   -175   1173   -117       N  
ATOM   1262  CA  ASN C 823     -38.732 -29.086  20.589  1.00 46.17           C  
ANISOU 1262  CA  ASN C 823     6105   5798   5640   -135   1186    -88       C  
ATOM   1263  C   ASN C 823     -38.139 -28.431  21.840  1.00 45.45           C  
ANISOU 1263  C   ASN C 823     5967   5700   5600    -85   1156    -53       C  
ATOM   1264  O   ASN C 823     -38.124 -27.205  21.970  1.00 45.90           O  
ANISOU 1264  O   ASN C 823     5984   5784   5671    -66   1112    -38       O  
ATOM   1265  CB  ASN C 823     -38.755 -28.161  19.350  1.00 50.53           C  
ANISOU 1265  CB  ASN C 823     6654   6370   6175   -142   1177    -89       C  
ATOM   1266  CG  ASN C 823     -37.392 -28.159  18.644  1.00 55.45           C  
ANISOU 1266  CG  ASN C 823     7285   6945   6837   -113   1227    -69       C  
ATOM   1267  OD1 ASN C 823     -36.420 -27.614  19.160  1.00 54.29           O  
ANISOU 1267  OD1 ASN C 823     7101   6785   6740    -69   1216    -37       O  
ATOM   1268  ND2 ASN C 823     -37.306 -28.794  17.474  1.00 59.59           N  
ANISOU 1268  ND2 ASN C 823     7861   7440   7340   -139   1287    -88       N  
ATOM   1269  N   GLN C 824     -37.655 -29.300  22.741  1.00 44.45           N  
ANISOU 1269  N   GLN C 824     5848   5538   5503    -65   1183    -39       N  
ATOM   1270  CA  GLN C 824     -36.995 -28.932  23.989  1.00 43.51           C  
ANISOU 1270  CA  GLN C 824     5687   5416   5428    -23   1152     -6       C  
ATOM   1271  C   GLN C 824     -35.692 -28.136  23.775  1.00 42.62           C  
ANISOU 1271  C   GLN C 824     5540   5295   5357     12   1145     22       C  
ATOM   1272  O   GLN C 824     -35.409 -27.246  24.572  1.00 39.93           O  
ANISOU 1272  O   GLN C 824     5155   4978   5038     35   1094     41       O  
ATOM   1273  CB  GLN C 824     -36.764 -30.216  24.820  1.00 44.31           C  
ANISOU 1273  CB  GLN C 824     5807   5478   5552     -9   1189      5       C  
ATOM   1274  CG  GLN C 824     -36.204 -29.997  26.241  1.00 42.41           C  
ANISOU 1274  CG  GLN C 824     5528   5241   5343     25   1151     36       C  
ATOM   1275  CD  GLN C 824     -37.095 -29.087  27.089  1.00 41.69           C  
ANISOU 1275  CD  GLN C 824     5413   5200   5227     12   1086     24       C  
ATOM   1276  OE1 GLN C 824     -38.301 -29.300  27.178  1.00 43.07           O  
ANISOU 1276  OE1 GLN C 824     5608   5393   5361    -21   1082     -5       O  
ATOM   1277  NE2 GLN C 824     -36.511 -28.071  27.719  1.00 42.41           N  
ANISOU 1277  NE2 GLN C 824     5460   5313   5340     36   1039     44       N  
ATOM   1278  N   LYS C 825     -34.949 -28.437  22.695  1.00 42.54           N  
ANISOU 1278  N   LYS C 825     5552   5252   5357     14   1197     24       N  
ATOM   1279  CA  LYS C 825     -33.701 -27.759  22.341  1.00 43.93           C  
ANISOU 1279  CA  LYS C 825     5699   5415   5574     46   1200     51       C  
ATOM   1280  C   LYS C 825     -33.893 -26.286  21.927  1.00 41.86           C  
ANISOU 1280  C   LYS C 825     5409   5196   5299     41   1151     46       C  
ATOM   1281  O   LYS C 825     -33.038 -25.471  22.275  1.00 42.66           O  
ANISOU 1281  O   LYS C 825     5468   5302   5437     71   1124     72       O  
ATOM   1282  CB  LYS C 825     -32.943 -28.609  21.300  1.00 50.32           C  
ANISOU 1282  CB  LYS C 825     6545   6177   6396     46   1275     52       C  
ATOM   1283  CG  LYS C 825     -31.575 -28.048  20.864  1.00 59.19           C  
ANISOU 1283  CG  LYS C 825     7634   7276   7576     87   1287     87       C  
ATOM   1284  CD  LYS C 825     -30.658 -29.142  20.288  1.00 72.17           C  
ANISOU 1284  CD  LYS C 825     9295   8859   9264    111   1358    109       C  
ATOM   1285  CE  LYS C 825     -29.452 -28.610  19.499  1.00 76.82           C  
ANISOU 1285  CE  LYS C 825     9889   9413   9884    126   1409    122       C  
ATOM   1286  NZ  LYS C 825     -28.588 -27.734  20.310  1.00 79.85           N1+
ANISOU 1286  NZ  LYS C 825    10218   9802  10321    164   1383    157       N1+
ATOM   1287  N   PHE C 826     -35.020 -25.952  21.265  1.00 40.68           N  
ANISOU 1287  N   PHE C 826     5282   5077   5097      4   1140     16       N  
ATOM   1288  CA  PHE C 826     -35.384 -24.559  20.997  1.00 39.59           C  
ANISOU 1288  CA  PHE C 826     5112   4981   4949      4   1090     17       C  
ATOM   1289  C   PHE C 826     -35.891 -23.821  22.251  1.00 36.52           C  
ANISOU 1289  C   PHE C 826     4680   4622   4571     18   1029     26       C  
ATOM   1290  O   PHE C 826     -35.593 -22.636  22.392  1.00 33.96           O  
ANISOU 1290  O   PHE C 826     4319   4312   4271     39    997     42       O  
ATOM   1291  CB  PHE C 826     -36.340 -24.417  19.790  1.00 39.55           C  
ANISOU 1291  CB  PHE C 826     5131   5007   4886    -36   1085    -10       C  
ATOM   1292  CG  PHE C 826     -36.649 -22.961  19.477  1.00 40.38           C  
ANISOU 1292  CG  PHE C 826     5202   5148   4991    -28   1040     -2       C  
ATOM   1293  CD1 PHE C 826     -35.647 -22.158  18.891  1.00 36.37           C  
ANISOU 1293  CD1 PHE C 826     4680   4625   4512     -4   1053     16       C  
ATOM   1294  CD2 PHE C 826     -37.792 -22.341  20.024  1.00 37.16           C  
ANISOU 1294  CD2 PHE C 826     4774   4787   4558    -41    988    -11       C  
ATOM   1295  CE1 PHE C 826     -35.787 -20.778  18.864  1.00 39.82           C  
ANISOU 1295  CE1 PHE C 826     5084   5092   4954      6   1015     26       C  
ATOM   1296  CE2 PHE C 826     -37.908 -20.959  19.995  1.00 38.14           C  
ANISOU 1296  CE2 PHE C 826     4864   4940   4686    -29    951      0       C  
ATOM   1297  CZ  PHE C 826     -36.904 -20.181  19.432  1.00 38.90           C  
ANISOU 1297  CZ  PHE C 826     4947   5020   4811     -5    964     18       C  
ATOM   1298  N   PHE C 827     -36.606 -24.518  23.154  1.00 33.52           N  
ANISOU 1298  N   PHE C 827     4310   4249   4176      5   1018     16       N  
ATOM   1299  CA  PHE C 827     -36.998 -23.973  24.458  1.00 33.44           C  
ANISOU 1299  CA  PHE C 827     4266   4267   4171     14    965     21       C  
ATOM   1300  C   PHE C 827     -35.784 -23.556  25.311  1.00 33.63           C  
ANISOU 1300  C   PHE C 827     4255   4273   4248     54    954     54       C  
ATOM   1301  O   PHE C 827     -35.796 -22.461  25.872  1.00 30.79           O  
ANISOU 1301  O   PHE C 827     3859   3938   3902     66    910     64       O  
ATOM   1302  CB  PHE C 827     -37.949 -24.944  25.196  1.00 32.65           C  
ANISOU 1302  CB  PHE C 827     4187   4169   4048     -4    965      6       C  
ATOM   1303  CG  PHE C 827     -38.303 -24.560  26.626  1.00 33.79           C  
ANISOU 1303  CG  PHE C 827     4302   4332   4201      7    920     14       C  
ATOM   1304  CD1 PHE C 827     -37.411 -24.851  27.681  1.00 33.86           C  
ANISOU 1304  CD1 PHE C 827     4294   4320   4250     39    916     42       C  
ATOM   1305  CD2 PHE C 827     -39.435 -23.761  26.892  1.00 33.78           C  
ANISOU 1305  CD2 PHE C 827     4292   4371   4172    -12    882     -2       C  
ATOM   1306  CE1 PHE C 827     -37.667 -24.391  28.961  1.00 31.86           C  
ANISOU 1306  CE1 PHE C 827     4018   4086   4001     47    874     49       C  
ATOM   1307  CE2 PHE C 827     -39.694 -23.340  28.190  1.00 32.86           C  
ANISOU 1307  CE2 PHE C 827     4153   4268   4062     -3    845      3       C  
ATOM   1308  CZ  PHE C 827     -38.812 -23.651  29.218  1.00 32.54           C  
ANISOU 1308  CZ  PHE C 827     4099   4208   4055     24    840     27       C  
ATOM   1309  N   ASP C 828     -34.758 -24.427  25.360  1.00 34.75           N  
ANISOU 1309  N   ASP C 828     4407   4374   4421     73    994     72       N  
ATOM   1310  CA  ASP C 828     -33.475 -24.181  26.025  1.00 37.48           C  
ANISOU 1310  CA  ASP C 828     4716   4703   4820    111    985    108       C  
ATOM   1311  C   ASP C 828     -32.735 -22.968  25.444  1.00 35.07           C  
ANISOU 1311  C   ASP C 828     4380   4406   4538    125    970    120       C  
ATOM   1312  O   ASP C 828     -32.298 -22.127  26.225  1.00 35.31           O  
ANISOU 1312  O   ASP C 828     4372   4452   4590    141    930    135       O  
ATOM   1313  CB  ASP C 828     -32.540 -25.415  26.072  1.00 40.74           C  
ANISOU 1313  CB  ASP C 828     5143   5070   5266    132   1037    130       C  
ATOM   1314  CG  ASP C 828     -33.141 -26.664  26.726  1.00 47.06           C  
ANISOU 1314  CG  ASP C 828     5967   5860   6052    125   1047    126       C  
ATOM   1315  OD1 ASP C 828     -34.048 -26.508  27.573  1.00 50.24           O  
ANISOU 1315  OD1 ASP C 828     6368   6293   6428    110   1007    113       O  
ATOM   1316  OD2 ASP C 828     -32.624 -27.761  26.423  1.00 52.01           O1-
ANISOU 1316  OD2 ASP C 828     6617   6447   6695    134   1099    137       O1-
ATOM   1317  N   GLU C 829     -32.669 -22.861  24.103  1.00 35.09           N  
ANISOU 1317  N   GLU C 829     4401   4401   4530    116   1002    109       N  
ATOM   1318  CA  GLU C 829     -32.121 -21.705  23.383  1.00 36.52           C  
ANISOU 1318  CA  GLU C 829     4558   4589   4728    126    993    117       C  
ATOM   1319  C   GLU C 829     -32.807 -20.382  23.773  1.00 33.90           C  
ANISOU 1319  C   GLU C 829     4199   4301   4380    118    935    109       C  
ATOM   1320  O   GLU C 829     -32.116 -19.414  24.087  1.00 32.08           O  
ANISOU 1320  O   GLU C 829     3931   4076   4178    136    910    124       O  
ATOM   1321  CB  GLU C 829     -32.199 -21.963  21.859  1.00 40.06           C  
ANISOU 1321  CB  GLU C 829     5043   5025   5152    108   1037    101       C  
ATOM   1322  CG  GLU C 829     -31.698 -20.802  20.968  1.00 46.05           C  
ANISOU 1322  CG  GLU C 829     5784   5782   5932    121   1042    113       C  
ATOM   1323  CD  GLU C 829     -31.979 -21.016  19.480  1.00 50.60           C  
ANISOU 1323  CD  GLU C 829     6398   6358   6468     97   1074     93       C  
ATOM   1324  OE1 GLU C 829     -32.211 -19.989  18.805  1.00 52.59           O  
ANISOU 1324  OE1 GLU C 829     6641   6636   6703     91   1052     89       O  
ATOM   1325  OE2 GLU C 829     -31.964 -22.186  19.038  1.00 55.94           O1-
ANISOU 1325  OE2 GLU C 829     7118   7009   7128     82   1122     81       O1-
ATOM   1326  N   LEU C 830     -34.150 -20.387  23.755  1.00 34.54           N  
ANISOU 1326  N   LEU C 830     4298   4410   4415     91    917     84       N  
ATOM   1327  CA  LEU C 830     -35.001 -19.239  24.057  1.00 33.87           C  
ANISOU 1327  CA  LEU C 830     4191   4364   4313     83    871     76       C  
ATOM   1328  C   LEU C 830     -34.863 -18.762  25.515  1.00 32.11           C  
ANISOU 1328  C   LEU C 830     3934   4149   4115     99    832     89       C  
ATOM   1329  O   LEU C 830     -34.711 -17.561  25.732  1.00 30.51           O  
ANISOU 1329  O   LEU C 830     3701   3961   3930    109    803     96       O  
ATOM   1330  CB  LEU C 830     -36.454 -19.592  23.666  1.00 34.26           C  
ANISOU 1330  CB  LEU C 830     4266   4440   4309     50    866     49       C  
ATOM   1331  CG  LEU C 830     -37.443 -18.409  23.645  1.00 38.54           C  
ANISOU 1331  CG  LEU C 830     4792   5021   4829     39    831     41       C  
ATOM   1332  CD1 LEU C 830     -36.987 -17.277  22.707  1.00 37.75           C  
ANISOU 1332  CD1 LEU C 830     4681   4921   4742     50    837     52       C  
ATOM   1333  CD2 LEU C 830     -38.848 -18.901  23.260  1.00 38.49           C  
ANISOU 1333  CD2 LEU C 830     4813   5038   4772      5    833     18       C  
ATOM   1334  N   ARG C 831     -34.845 -19.711  26.469  1.00 33.39           N  
ANISOU 1334  N   ARG C 831     4104   4299   4282    102    834     93       N  
ATOM   1335  CA  ARG C 831     -34.591 -19.484  27.895  1.00 31.19           C  
ANISOU 1335  CA  ARG C 831     3802   4030   4019    112    797    103       C  
ATOM   1336  C   ARG C 831     -33.217 -18.835  28.160  1.00 30.15           C  
ANISOU 1336  C   ARG C 831     3633   3887   3935    138    787    130       C  
ATOM   1337  O   ARG C 831     -33.156 -17.886  28.942  1.00 28.92           O  
ANISOU 1337  O   ARG C 831     3447   3748   3790    141    749    134       O  
ATOM   1338  CB  ARG C 831     -34.761 -20.821  28.655  1.00 30.37           C  
ANISOU 1338  CB  ARG C 831     3719   3912   3906    109    809    104       C  
ATOM   1339  CG  ARG C 831     -34.442 -20.772  30.164  1.00 33.09           C  
ANISOU 1339  CG  ARG C 831     4043   4263   4267    121    775    119       C  
ATOM   1340  CD  ARG C 831     -34.508 -22.158  30.823  1.00 38.66           C  
ANISOU 1340  CD  ARG C 831     4772   4956   4958    117    787    120       C  
ATOM   1341  NE  ARG C 831     -33.680 -22.210  32.038  1.00 43.58           N  
ANISOU 1341  NE  ARG C 831     5372   5569   5614    141    771    151       N  
ATOM   1342  CZ  ARG C 831     -33.913 -21.617  33.221  1.00 46.92           C  
ANISOU 1342  CZ  ARG C 831     5777   6011   6039    143    729    159       C  
ATOM   1343  NH1 ARG C 831     -35.055 -20.961  33.472  1.00 60.44           N1+
ANISOU 1343  NH1 ARG C 831     7494   7749   7719    123    701    136       N1+
ATOM   1344  NH2 ARG C 831     -32.975 -21.689  34.175  1.00 49.39           N1+
ANISOU 1344  NH2 ARG C 831     6066   6315   6383    165    717    192       N1+
ATOM   1345  N   MET C 832     -32.157 -19.337  27.493  1.00 29.48           N  
ANISOU 1345  N   MET C 832     3549   3772   3880    155    823    148       N  
ATOM   1346  CA  MET C 832     -30.801 -18.785  27.581  1.00 31.14           C  
ANISOU 1346  CA  MET C 832     3723   3969   4137    178    819    174       C  
ATOM   1347  C   MET C 832     -30.682 -17.359  27.016  1.00 29.79           C  
ANISOU 1347  C   MET C 832     3532   3814   3969    175    803    168       C  
ATOM   1348  O   MET C 832     -29.929 -16.574  27.585  1.00 30.82           O  
ANISOU 1348  O   MET C 832     3627   3952   4129    185    774    181       O  
ATOM   1349  CB  MET C 832     -29.752 -19.710  26.921  1.00 32.08           C  
ANISOU 1349  CB  MET C 832     3849   4047   4290    198    872    196       C  
ATOM   1350  CG  MET C 832     -29.472 -21.051  27.626  1.00 36.03           C  
ANISOU 1350  CG  MET C 832     4359   4528   4803    209    887    213       C  
ATOM   1351  SD  MET C 832     -29.139 -20.993  29.409  1.00 42.87           S  
ANISOU 1351  SD  MET C 832     5194   5414   5680    218    832    233       S  
ATOM   1352  CE AMET C 832     -30.636 -21.818  30.014  0.50 47.62           C  
ANISOU 1352  CE AMET C 832     5838   6028   6226    192    828    204       C  
ATOM   1353  CE BMET C 832     -27.699 -19.920  29.491  0.50 33.30           C  
ANISOU 1353  CE BMET C 832     3927   4199   4526    241    816    264       C  
ATOM   1354  N   ASN C 833     -31.432 -17.027  25.950  1.00 30.13           N  
ANISOU 1354  N   ASN C 833     3598   3865   3985    162    819    149       N  
ATOM   1355  CA  ASN C 833     -31.459 -15.678  25.368  1.00 29.60           C  
ANISOU 1355  CA  ASN C 833     3513   3811   3921    162    808    146       C  
ATOM   1356  C   ASN C 833     -32.103 -14.633  26.298  1.00 28.92           C  
ANISOU 1356  C   ASN C 833     3405   3754   3829    155    761    139       C  
ATOM   1357  O   ASN C 833     -31.641 -13.493  26.282  1.00 27.93           O  
ANISOU 1357  O   ASN C 833     3249   3632   3730    164    744    147       O  
ATOM   1358  CB  ASN C 833     -32.140 -15.711  23.979  1.00 32.67           C  
ANISOU 1358  CB  ASN C 833     3933   4203   4276    147    836    130       C  
ATOM   1359  CG  ASN C 833     -31.255 -16.288  22.867  1.00 36.30           C  
ANISOU 1359  CG  ASN C 833     4403   4630   4757    159    884    142       C  
ATOM   1360  OD1 ASN C 833     -30.053 -16.029  22.819  1.00 34.18           O  
ANISOU 1360  OD1 ASN C 833     4109   4344   4534    179    891    162       O  
ATOM   1361  ND2 ASN C 833     -31.853 -17.040  21.941  1.00 37.58           N  
ANISOU 1361  ND2 ASN C 833     4605   4784   4887    143    919    129       N  
ATOM   1362  N   TYR C 834     -33.096 -15.028  27.117  1.00 27.25           N  
ANISOU 1362  N   TYR C 834     3207   3560   3586    140    741    124       N  
ATOM   1363  CA  TYR C 834     -33.673 -14.167  28.157  1.00 26.85           C  
ANISOU 1363  CA  TYR C 834     3139   3533   3527    133    701    117       C  
ATOM   1364  C   TYR C 834     -32.829 -14.103  29.443  1.00 27.02           C  
ANISOU 1364  C   TYR C 834     3137   3549   3578    143    678    132       C  
ATOM   1365  O   TYR C 834     -32.906 -13.091  30.138  1.00 26.67           O  
ANISOU 1365  O   TYR C 834     3071   3519   3543    140    649    130       O  
ATOM   1366  CB  TYR C 834     -35.142 -14.548  28.424  1.00 27.49           C  
ANISOU 1366  CB  TYR C 834     3243   3635   3564    112    691     95       C  
ATOM   1367  CG  TYR C 834     -36.077 -14.038  27.344  1.00 27.87           C  
ANISOU 1367  CG  TYR C 834     3299   3699   3588    102    699     83       C  
ATOM   1368  CD1 TYR C 834     -36.616 -14.921  26.388  1.00 27.80           C  
ANISOU 1368  CD1 TYR C 834     3318   3688   3553     91    726     75       C  
ATOM   1369  CD2 TYR C 834     -36.369 -12.659  27.265  1.00 27.00           C  
ANISOU 1369  CD2 TYR C 834     3169   3606   3481    102    681     82       C  
ATOM   1370  CE1 TYR C 834     -37.404 -14.427  25.333  1.00 28.87           C  
ANISOU 1370  CE1 TYR C 834     3461   3843   3664     79    730     67       C  
ATOM   1371  CE2 TYR C 834     -37.165 -12.163  26.215  1.00 30.19           C  
ANISOU 1371  CE2 TYR C 834     3579   4027   3864     95    688     76       C  
ATOM   1372  CZ  TYR C 834     -37.666 -13.047  25.241  1.00 29.82           C  
ANISOU 1372  CZ  TYR C 834     3558   3980   3789     84    711     70       C  
ATOM   1373  OH  TYR C 834     -38.399 -12.567  24.200  1.00 32.70           O  
ANISOU 1373  OH  TYR C 834     3929   4364   4129     75    715     68       O  
ATOM   1374  N   ILE C 835     -32.003 -15.130  29.721  1.00 27.70           N  
ANISOU 1374  N   ILE C 835     3227   3617   3680    153    691    148       N  
ATOM   1375  CA  ILE C 835     -30.982 -15.096  30.777  1.00 28.96           C  
ANISOU 1375  CA  ILE C 835     3356   3771   3873    165    668    170       C  
ATOM   1376  C   ILE C 835     -29.865 -14.086  30.440  1.00 29.43           C  
ANISOU 1376  C   ILE C 835     3383   3827   3972    176    665    183       C  
ATOM   1377  O   ILE C 835     -29.484 -13.301  31.307  1.00 28.25           O  
ANISOU 1377  O   ILE C 835     3207   3689   3835    172    632    186       O  
ATOM   1378  CB  ILE C 835     -30.392 -16.516  31.070  1.00 29.59           C  
ANISOU 1378  CB  ILE C 835     3442   3832   3966    179    683    192       C  
ATOM   1379  CG1 ILE C 835     -31.347 -17.321  31.981  1.00 29.40           C  
ANISOU 1379  CG1 ILE C 835     3445   3820   3905    165    670    179       C  
ATOM   1380  CG2 ILE C 835     -28.950 -16.563  31.632  1.00 28.06           C  
ANISOU 1380  CG2 ILE C 835     3210   3632   3816    195    664    223       C  
ATOM   1381  CD1 ILE C 835     -31.126 -18.837  31.962  1.00 30.41           C  
ANISOU 1381  CD1 ILE C 835     3597   3925   4033    174    702    191       C  
ATOM   1382  N   LYS C 836     -29.412 -14.099  29.174  1.00 30.26           N  
ANISOU 1382  N   LYS C 836     3492   3914   4091    185    700    188       N  
ATOM   1383  CA  LYS C 836     -28.443 -13.151  28.622  1.00 32.16           C  
ANISOU 1383  CA  LYS C 836     3701   4145   4371    197    704    201       C  
ATOM   1384  C   LYS C 836     -28.993 -11.722  28.513  1.00 31.52           C  
ANISOU 1384  C   LYS C 836     3611   4082   4280    185    685    184       C  
ATOM   1385  O   LYS C 836     -28.213 -10.785  28.665  1.00 30.91           O  
ANISOU 1385  O   LYS C 836     3504   4006   4234    188    672    192       O  
ATOM   1386  CB  LYS C 836     -27.961 -13.637  27.243  1.00 30.66           C  
ANISOU 1386  CB  LYS C 836     3521   3929   4197    209    753    209       C  
ATOM   1387  CG  LYS C 836     -27.101 -14.908  27.308  1.00 35.62           C  
ANISOU 1387  CG  LYS C 836     4147   4532   4854    227    777    234       C  
ATOM   1388  CD  LYS C 836     -26.716 -15.423  25.913  1.00 41.93           C  
ANISOU 1388  CD  LYS C 836     4964   5301   5665    237    831    238       C  
ATOM   1389  CE  LYS C 836     -26.468 -16.936  25.902  1.00 50.84           C  
ANISOU 1389  CE  LYS C 836     6127   6411   6779    238    865    239       C  
ATOM   1390  NZ  LYS C 836     -25.981 -17.393  24.590  1.00 60.28           N1+
ANISOU 1390  NZ  LYS C 836     7320   7568   8015    259    916    261       N1+
ATOM   1391  N   GLU C 837     -30.308 -11.571  28.275  1.00 29.74           N  
ANISOU 1391  N   GLU C 837     3411   3874   4014    172    685    162       N  
ATOM   1392  CA  GLU C 837     -30.966 -10.267  28.227  1.00 31.02           C  
ANISOU 1392  CA  GLU C 837     3563   4052   4168    163    668    149       C  
ATOM   1393  C   GLU C 837     -31.043  -9.609  29.612  1.00 31.96           C  
ANISOU 1393  C   GLU C 837     3666   4186   4290    153    630    144       C  
ATOM   1394  O   GLU C 837     -30.741  -8.422  29.703  1.00 32.89           O  
ANISOU 1394  O   GLU C 837     3761   4306   4428    151    618    143       O  
ATOM   1395  CB  GLU C 837     -32.340 -10.382  27.533  1.00 33.92           C  
ANISOU 1395  CB  GLU C 837     3958   4434   4495    153    678    132       C  
ATOM   1396  CG  GLU C 837     -33.123  -9.062  27.348  1.00 39.48           C  
ANISOU 1396  CG  GLU C 837     4652   5154   5191    147    665    123       C  
ATOM   1397  CD  GLU C 837     -32.467  -8.039  26.415  1.00 43.22           C  
ANISOU 1397  CD  GLU C 837     5117   5620   5685    158    685    131       C  
ATOM   1398  OE1 GLU C 837     -33.025  -6.927  26.326  1.00 50.37           O  
ANISOU 1398  OE1 GLU C 837     6014   6536   6585    155    680    126       O  
ATOM   1399  OE2 GLU C 837     -31.441  -8.367  25.779  1.00 43.28           O1-
ANISOU 1399  OE2 GLU C 837     5123   5607   5712    169    710    143       O1-
ATOM   1400  N   LEU C 838     -31.362 -10.397  30.659  1.00 29.03           N  
ANISOU 1400  N   LEU C 838     3306   3823   3898    145    612    140       N  
ATOM   1401  CA  LEU C 838     -31.334  -9.964  32.061  1.00 30.11           C  
ANISOU 1401  CA  LEU C 838     3431   3972   4036    133    577    136       C  
ATOM   1402  C   LEU C 838     -29.923  -9.549  32.507  1.00 30.68           C  
ANISOU 1402  C   LEU C 838     3469   4035   4150    140    565    155       C  
ATOM   1403  O   LEU C 838     -29.788  -8.545  33.204  1.00 29.89           O  
ANISOU 1403  O   LEU C 838     3351   3944   4061    129    542    150       O  
ATOM   1404  CB  LEU C 838     -31.941 -11.057  32.977  1.00 29.90           C  
ANISOU 1404  CB  LEU C 838     3423   3952   3985    127    563    135       C  
ATOM   1405  CG  LEU C 838     -31.917 -10.744  34.497  1.00 33.10           C  
ANISOU 1405  CG  LEU C 838     3820   4370   4387    114    527    133       C  
ATOM   1406  CD1 LEU C 838     -32.620  -9.414  34.849  1.00 32.45           C  
ANISOU 1406  CD1 LEU C 838     3736   4299   4293     98    515    111       C  
ATOM   1407  CD2 LEU C 838     -32.456 -11.922  35.330  1.00 33.45           C  
ANISOU 1407  CD2 LEU C 838     3886   4419   4403    108    517    132       C  
ATOM   1408  N   ASP C 839     -28.906 -10.304  32.057  1.00 31.01           N  
ANISOU 1408  N   ASP C 839     3503   4062   4217    156    580    178       N  
ATOM   1409  CA  ASP C 839     -27.491 -10.015  32.278  1.00 32.13           C  
ANISOU 1409  CA  ASP C 839     3609   4197   4401    163    570    198       C  
ATOM   1410  C   ASP C 839     -27.061  -8.667  31.656  1.00 32.96           C  
ANISOU 1410  C   ASP C 839     3694   4298   4530    161    577    193       C  
ATOM   1411  O   ASP C 839     -26.315  -7.938  32.306  1.00 35.81           O  
ANISOU 1411  O   ASP C 839     4025   4662   4916    154    556    198       O  
ATOM   1412  CB  ASP C 839     -26.604 -11.183  31.795  1.00 35.20           C  
ANISOU 1412  CB  ASP C 839     3991   4566   4817    184    594    225       C  
ATOM   1413  CG  ASP C 839     -25.117 -11.014  32.117  1.00 38.06           C  
ANISOU 1413  CG  ASP C 839     4309   4923   5227    191    581    250       C  
ATOM   1414  OD1 ASP C 839     -24.813 -10.704  33.290  1.00 38.27           O  
ANISOU 1414  OD1 ASP C 839     4317   4967   5257    179    542    256       O  
ATOM   1415  OD2 ASP C 839     -24.309 -11.252  31.193  1.00 39.00           O1-
ANISOU 1415  OD2 ASP C 839     4413   5023   5379    205    610    262       O1-
ATOM   1416  N   ARG C 840     -27.571  -8.332  30.455  1.00 32.82           N  
ANISOU 1416  N   ARG C 840     3692   4273   4506    167    608    184       N  
ATOM   1417  CA  ARG C 840     -27.352  -7.035  29.802  1.00 34.68           C  
ANISOU 1417  CA  ARG C 840     3908   4502   4765    168    617    181       C  
ATOM   1418  C   ARG C 840     -27.992  -5.857  30.562  1.00 36.03           C  
ANISOU 1418  C   ARG C 840     4077   4689   4924    148    592    162       C  
ATOM   1419  O   ARG C 840     -27.347  -4.812  30.656  1.00 36.34           O  
ANISOU 1419  O   ARG C 840     4092   4725   4991    143    588    161       O  
ATOM   1420  CB  ARG C 840     -27.825  -7.078  28.334  1.00 35.67           C  
ANISOU 1420  CB  ARG C 840     4053   4618   4882    178    655    178       C  
ATOM   1421  CG  ARG C 840     -26.873  -7.854  27.405  1.00 39.40           C  
ANISOU 1421  CG  ARG C 840     4523   5066   5378    196    687    198       C  
ATOM   1422  CD  ARG C 840     -27.312  -7.827  25.933  1.00 42.28           C  
ANISOU 1422  CD  ARG C 840     4905   5419   5738    205    726    197       C  
ATOM   1423  NE  ARG C 840     -28.473  -8.680  25.660  1.00 44.99           N  
ANISOU 1423  NE  ARG C 840     5286   5772   6036    199    734    185       N  
ATOM   1424  CZ  ARG C 840     -28.418  -9.946  25.220  1.00 44.14           C  
ANISOU 1424  CZ  ARG C 840     5201   5652   5915    204    759    188       C  
ATOM   1425  NH1 ARG C 840     -27.248 -10.547  24.959  1.00 40.44           N1+
ANISOU 1425  NH1 ARG C 840     4724   5159   5480    218    783    207       N1+
ATOM   1426  NH2 ARG C 840     -29.562 -10.615  25.040  1.00 42.54           N1+
ANISOU 1426  NH2 ARG C 840     5032   5464   5666    192    759    173       N1+
ATOM   1427  N   ILE C 841     -29.199  -6.043  31.134  1.00 34.05           N  
ANISOU 1427  N   ILE C 841     3849   4453   4633    137    579    145       N  
ATOM   1428  CA  ILE C 841     -29.874  -5.027  31.959  1.00 35.62           C  
ANISOU 1428  CA  ILE C 841     4050   4664   4818    119    562    126       C  
ATOM   1429  C   ILE C 841     -29.063  -4.707  33.235  1.00 35.90           C  
ANISOU 1429  C   ILE C 841     4067   4705   4867    103    529    126       C  
ATOM   1430  O   ILE C 841     -28.926  -3.538  33.596  1.00 37.35           O  
ANISOU 1430  O   ILE C 841     4242   4891   5059     88    520    114       O  
ATOM   1431  CB  ILE C 841     -31.307  -5.450  32.426  1.00 37.02           C  
ANISOU 1431  CB  ILE C 841     4259   4856   4951    112    558    110       C  
ATOM   1432  CG1 ILE C 841     -32.243  -5.967  31.308  1.00 38.51           C  
ANISOU 1432  CG1 ILE C 841     4462   5045   5123    121    585    106       C  
ATOM   1433  CG2 ILE C 841     -32.028  -4.334  33.211  1.00 37.50           C  
ANISOU 1433  CG2 ILE C 841     4322   4926   4998     93    540     91       C  
ATOM   1434  CD1 ILE C 841     -32.128  -5.279  29.945  1.00 41.45           C  
ANISOU 1434  CD1 ILE C 841     4829   5403   5516    138    612    121       C  
ATOM   1435  N   ILE C 842     -28.526  -5.763  33.866  1.00 35.81           N  
ANISOU 1435  N   ILE C 842     4051   4697   4855    105    512    141       N  
ATOM   1436  CA  ILE C 842     -27.678  -5.707  35.053  1.00 37.28           C  
ANISOU 1436  CA  ILE C 842     4218   4893   5052     90    477    148       C  
ATOM   1437  C   ILE C 842     -26.303  -5.059  34.772  1.00 40.97           C  
ANISOU 1437  C   ILE C 842     4646   5352   5566     90    476    161       C  
ATOM   1438  O   ILE C 842     -25.854  -4.234  35.570  1.00 41.89           O  
ANISOU 1438  O   ILE C 842     4748   5477   5690     68    453    152       O  
ATOM   1439  CB  ILE C 842     -27.508  -7.139  35.647  1.00 36.19           C  
ANISOU 1439  CB  ILE C 842     4086   4761   4903     97    463    166       C  
ATOM   1440  CG1 ILE C 842     -28.838  -7.632  36.265  1.00 34.02           C  
ANISOU 1440  CG1 ILE C 842     3849   4497   4580     88    457    147       C  
ATOM   1441  CG2 ILE C 842     -26.361  -7.307  36.662  1.00 37.01           C  
ANISOU 1441  CG2 ILE C 842     4162   4875   5024     87    427    184       C  
ATOM   1442  CD1 ILE C 842     -28.868  -9.143  36.535  1.00 33.52           C  
ANISOU 1442  CD1 ILE C 842     3798   4433   4503     98    455    163       C  
ATOM   1443  N   ALA C 843     -25.678  -5.430  33.642  1.00 38.63           N  
ANISOU 1443  N   ALA C 843     4337   5039   5301    113    503    180       N  
ATOM   1444  CA  ALA C 843     -24.346  -4.989  33.223  1.00 42.81           C  
ANISOU 1444  CA  ALA C 843     4828   5558   5880    118    508    198       C  
ATOM   1445  C   ALA C 843     -24.245  -3.512  32.815  1.00 43.71           C  
ANISOU 1445  C   ALA C 843     4932   5664   6010    107    519    181       C  
ATOM   1446  O   ALA C 843     -23.158  -2.950  32.945  1.00 42.47           O  
ANISOU 1446  O   ALA C 843     4742   5507   5884     95    506    186       O  
ATOM   1447  CB  ALA C 843     -23.857  -5.895  32.087  1.00 39.80           C  
ANISOU 1447  CB  ALA C 843     4441   5155   5523    148    543    221       C  
ATOM   1448  N   CYS C 844     -25.364  -2.903  32.376  1.00 47.67           N  
ANISOU 1448  N   CYS C 844     5459   6160   6490    111    544    164       N  
ATOM   1449  CA  CYS C 844     -25.479  -1.480  32.024  1.00 56.28           C  
ANISOU 1449  CA  CYS C 844     6549   7245   7590    101    557    147       C  
ATOM   1450  C   CYS C 844     -25.037  -0.515  33.140  1.00 56.01           C  
ANISOU 1450  C   CYS C 844     6497   7218   7565     71    529    134       C  
ATOM   1451  O   CYS C 844     -24.531   0.562  32.825  1.00 60.40           O  
ANISOU 1451  O   CYS C 844     7035   7763   8151     64    542    130       O  
ATOM   1452  CB  CYS C 844     -26.924  -1.103  31.626  1.00 64.43           C  
ANISOU 1452  CB  CYS C 844     7614   8280   8584    103    573    129       C  
ATOM   1453  SG  CYS C 844     -27.257  -1.520  29.900  1.00 80.41           S  
ANISOU 1453  SG  CYS C 844     9652  10290  10610    130    619    136       S  
ATOM   1454  N   LYS C 845     -25.258  -0.905  34.406  1.00 60.77           N  
ANISOU 1454  N   LYS C 845     7107   7839   8141     52    494    127       N  
ATOM   1455  CA  LYS C 845     -25.081  -0.045  35.576  1.00 64.41           C  
ANISOU 1455  CA  LYS C 845     7562   8310   8599     17    467    109       C  
ATOM   1456  C   LYS C 845     -23.840  -0.405  36.415  1.00 62.09           C  
ANISOU 1456  C   LYS C 845     7237   8030   8323      2    430    125       C  
ATOM   1457  O   LYS C 845     -23.646   0.219  37.458  1.00 59.96           O  
ANISOU 1457  O   LYS C 845     6962   7773   8046    -31    401    111       O  
ATOM   1458  CB  LYS C 845     -26.360  -0.130  36.441  1.00 64.34           C  
ANISOU 1458  CB  LYS C 845     7589   8314   8543      0    455     85       C  
ATOM   1459  CG  LYS C 845     -27.654   0.177  35.665  1.00 65.39           C  
ANISOU 1459  CG  LYS C 845     7752   8441   8650     18    483     77       C  
ATOM   1460  CD  LYS C 845     -28.826   0.553  36.580  1.00 68.77           C  
ANISOU 1460  CD  LYS C 845     8202   8868   9057     -2    488     49       C  
ATOM   1461  CE  LYS C 845     -30.132   0.760  35.801  1.00 72.46           C  
ANISOU 1461  CE  LYS C 845     8698   9337   9495     12    508     43       C  
ATOM   1462  NZ  LYS C 845     -31.174   1.355  36.654  1.00 67.62           N1+
ANISOU 1462  NZ  LYS C 845     8109   8724   8858     -5    513     19       N1+
ATOM   1463  N   ARG C 846     -23.053  -1.412  35.995  1.00 59.37           N  
ANISOU 1463  N   ARG C 846     6870   7683   8004     25    431    155       N  
ATOM   1464  CA  ARG C 846     -22.030  -2.050  36.827  1.00 56.55           C  
ANISOU 1464  CA  ARG C 846     6484   7343   7660     16    393    177       C  
ATOM   1465  C   ARG C 846     -20.669  -2.071  36.118  1.00 55.27           C  
ANISOU 1465  C   ARG C 846     6274   7171   7552     29    400    206       C  
ATOM   1466  O   ARG C 846     -20.515  -2.728  35.090  1.00 54.15           O  
ANISOU 1466  O   ARG C 846     6127   7012   7433     61    431    225       O  
ATOM   1467  CB  ARG C 846     -22.536  -3.455  37.214  1.00 52.19           C  
ANISOU 1467  CB  ARG C 846     5951   6803   7076     29    378    191       C  
ATOM   1468  CG  ARG C 846     -23.616  -3.375  38.310  1.00 52.65           C  
ANISOU 1468  CG  ARG C 846     6041   6878   7083      3    352    167       C  
ATOM   1469  CD  ARG C 846     -24.270  -4.714  38.663  1.00 47.71           C  
ANISOU 1469  CD  ARG C 846     5445   6256   6424     20    353    174       C  
ATOM   1470  NE  ARG C 846     -25.336  -4.521  39.658  1.00 49.26           N  
ANISOU 1470  NE  ARG C 846     5674   6467   6574     -4    333    150       N  
ATOM   1471  CZ  ARG C 846     -26.568  -4.027  39.436  1.00 49.36           C  
ANISOU 1471  CZ  ARG C 846     5719   6473   6559     -8    354    121       C  
ATOM   1472  NH1 ARG C 846     -27.383  -3.812  40.477  1.00 48.61           N1+
ANISOU 1472  NH1 ARG C 846     5653   6390   6425    -32    337    101       N1+
ATOM   1473  NH2 ARG C 846     -27.003  -3.742  38.202  1.00 43.33           N1+
ANISOU 1473  NH2 ARG C 846     4961   5692   5809     10    393    115       N1+
ATOM   1474  N   LYS C 847     -19.712  -1.344  36.721  1.00 56.93           N  
ANISOU 1474  N   LYS C 847     6452   7393   7785      1    372    206       N  
ATOM   1475  CA  LYS C 847     -18.310  -1.232  36.311  1.00 59.90           C  
ANISOU 1475  CA  LYS C 847     6777   7763   8218      7    374    233       C  
ATOM   1476  C   LYS C 847     -17.453  -2.429  36.749  1.00 57.79           C  
ANISOU 1476  C   LYS C 847     6479   7512   7966     19    345    273       C  
ATOM   1477  O   LYS C 847     -16.568  -2.834  35.996  1.00 62.28           O  
ANISOU 1477  O   LYS C 847     7012   8069   8582     42    360    302       O  
ATOM   1478  CB  LYS C 847     -17.724   0.062  36.920  1.00 62.45           C  
ANISOU 1478  CB  LYS C 847     7073   8093   8560    -32    356    216       C  
ATOM   1479  CG  LYS C 847     -18.149   1.357  36.203  1.00 63.18           C  
ANISOU 1479  CG  LYS C 847     7182   8161   8660    -38    395    186       C  
ATOM   1480  CD  LYS C 847     -17.311   1.705  34.955  1.00 68.44           C  
ANISOU 1480  CD  LYS C 847     7817   8803   9383    -19    433    200       C  
ATOM   1481  CE  LYS C 847     -15.844   2.087  35.238  1.00 72.44           C  
ANISOU 1481  CE  LYS C 847     8270   9318   9934    -45    410    211       C  
ATOM   1482  NZ  LYS C 847     -15.736   3.232  36.160  1.00 68.53           N1+
ANISOU 1482  NZ  LYS C 847     7779   8841   9419    -97    377    181       N1+
ATOM   1483  N   ASN C 848     -17.701  -2.940  37.967  1.00 55.02           N  
ANISOU 1483  N   ASN C 848     6139   7187   7577      4    303    275       N  
ATOM   1484  CA  ASN C 848     -16.941  -4.034  38.570  1.00 54.24           C  
ANISOU 1484  CA  ASN C 848     6009   7106   7490     13    271    315       C  
ATOM   1485  C   ASN C 848     -17.361  -5.365  37.906  1.00 55.21           C  
ANISOU 1485  C   ASN C 848     6148   7212   7617     58    302    340       C  
ATOM   1486  O   ASN C 848     -18.549  -5.689  37.962  1.00 51.62           O  
ANISOU 1486  O   ASN C 848     5739   6753   7118     66    314    324       O  
ATOM   1487  CB  ASN C 848     -17.228  -4.035  40.093  1.00 57.24           C  
ANISOU 1487  CB  ASN C 848     6398   7522   7828    -21    214    309       C  
ATOM   1488  CG  ASN C 848     -16.306  -4.937  40.927  1.00 65.59           C  
ANISOU 1488  CG  ASN C 848     7417   8603   8898    -14    174    356       C  
ATOM   1489  OD1 ASN C 848     -15.595  -5.795  40.409  1.00 63.34           O  
ANISOU 1489  OD1 ASN C 848     7101   8307   8656     21    191    397       O  
ATOM   1490  ND2 ASN C 848     -16.331  -4.761  42.250  1.00 65.63           N  
ANISOU 1490  ND2 ASN C 848     7425   8643   8867    -50    120    353       N  
ATOM   1491  N   PRO C 849     -16.409  -6.116  37.299  1.00 55.33           N  
ANISOU 1491  N   PRO C 849     6123   7216   7684     86    318    379       N  
ATOM   1492  CA  PRO C 849     -16.732  -7.387  36.625  1.00 53.86           C  
ANISOU 1492  CA  PRO C 849     5957   7006   7499    127    356    398       C  
ATOM   1493  C   PRO C 849     -17.292  -8.516  37.513  1.00 49.41           C  
ANISOU 1493  C   PRO C 849     5423   6458   6890    130    334    405       C  
ATOM   1494  O   PRO C 849     -17.856  -9.456  36.954  1.00 46.07           O  
ANISOU 1494  O   PRO C 849     5030   6016   6458    157    368    409       O  
ATOM   1495  CB  PRO C 849     -15.426  -7.779  35.912  1.00 55.91           C  
ANISOU 1495  CB  PRO C 849     6163   7253   7825    153    372    444       C  
ATOM   1496  CG  PRO C 849     -14.329  -7.098  36.712  1.00 61.98           C  
ANISOU 1496  CG  PRO C 849     6880   8041   8627    125    337    449       C  
ATOM   1497  CD  PRO C 849     -14.985  -5.795  37.151  1.00 57.69           C  
ANISOU 1497  CD  PRO C 849     6363   7512   8043     84    315    402       C  
ATOM   1498  N   THR C 850     -17.170  -8.405  38.850  1.00 47.21           N  
ANISOU 1498  N   THR C 850     5138   6213   6586    102    279    407       N  
ATOM   1499  CA  THR C 850     -17.683  -9.406  39.788  1.00 45.88           C  
ANISOU 1499  CA  THR C 850     4992   6062   6376    102    252    417       C  
ATOM   1500  C   THR C 850     -19.139  -9.135  40.238  1.00 42.85           C  
ANISOU 1500  C   THR C 850     4667   5682   5929     83    252    373       C  
ATOM   1501  O   THR C 850     -19.810 -10.079  40.651  1.00 38.85           O  
ANISOU 1501  O   THR C 850     4193   5178   5389     92    252    375       O  
ATOM   1502  CB  THR C 850     -16.770  -9.517  41.047  1.00 47.00           C  
ANISOU 1502  CB  THR C 850     5094   6241   6521     80    189    446       C  
ATOM   1503  OG1 THR C 850     -16.970 -10.767  41.675  1.00 56.88           O  
ANISOU 1503  OG1 THR C 850     6333   7496   7782    109    184    493       O  
ATOM   1504  CG2 THR C 850     -16.982  -8.457  42.147  1.00 49.51           C  
ANISOU 1504  CG2 THR C 850     5436   6591   6784     34    142    417       C  
ATOM   1505  N   SER C 851     -19.600  -7.870  40.188  1.00 44.49           N  
ANISOU 1505  N   SER C 851     4888   5890   6124     56    253    334       N  
ATOM   1506  CA  SER C 851     -20.886  -7.450  40.757  1.00 46.17           C  
ANISOU 1506  CA  SER C 851     5150   6112   6278     34    245    296       C  
ATOM   1507  C   SER C 851     -22.127  -7.837  39.930  1.00 44.85           C  
ANISOU 1507  C   SER C 851     5030   5924   6088     54    289    275       C  
ATOM   1508  O   SER C 851     -23.222  -7.852  40.493  1.00 42.68           O  
ANISOU 1508  O   SER C 851     4793   5656   5767     46    282    259       O  
ATOM   1509  CB  SER C 851     -20.834  -5.947  41.104  1.00 48.91           C  
ANISOU 1509  CB  SER C 851     5497   6471   6615     -6    225    264       C  
ATOM   1510  OG  SER C 851     -20.875  -5.118  39.961  1.00 54.78           O  
ANISOU 1510  OG  SER C 851     6220   7195   7398     -1    255    255       O  
ATOM   1511  N   CYS C 852     -21.945  -8.157  38.637  1.00 44.17           N  
ANISOU 1511  N   CYS C 852     4938   5811   6031     80    333    279       N  
ATOM   1512  CA  CYS C 852     -23.019  -8.573  37.732  1.00 43.90           C  
ANISOU 1512  CA  CYS C 852     4944   5760   5976    100    373    266       C  
ATOM   1513  C   CYS C 852     -23.566  -9.966  38.081  1.00 41.75           C  
ANISOU 1513  C   CYS C 852     4695   5488   5679    115    374    280       C  
ATOM   1514  O   CYS C 852     -24.783 -10.128  38.128  1.00 41.45           O  
ANISOU 1514  O   CYS C 852     4697   5451   5599    109    380    258       O  
ATOM   1515  CB  CYS C 852     -22.584  -8.553  36.258  1.00 42.58           C  
ANISOU 1515  CB  CYS C 852     4764   5565   5847    128    418    278       C  
ATOM   1516  SG  CYS C 852     -22.145  -6.867  35.756  1.00 44.11           S  
ANISOU 1516  SG  CYS C 852     4940   5754   6065    112    425    257       S  
ATOM   1517  N   SER C 853     -22.667 -10.930  38.354  1.00 36.83           N  
ANISOU 1517  N   SER C 853     4044   4864   5084    137    365    328       N  
ATOM   1518  CA  SER C 853     -23.015 -12.290  38.776  1.00 42.12           C  
ANISOU 1518  CA  SER C 853     4741   5532   5730    151    370    341       C  
ATOM   1519  C   SER C 853     -23.652 -12.343  40.178  1.00 39.94           C  
ANISOU 1519  C   SER C 853     4486   5283   5406    124    328    326       C  
ATOM   1520  O   SER C 853     -24.519 -13.183  40.408  1.00 38.21           O  
ANISOU 1520  O   SER C 853     4302   5063   5153    127    334    321       O  
ATOM   1521  CB  SER C 853     -21.772 -13.197  38.659  1.00 46.46           C  
ANISOU 1521  CB  SER C 853     5257   6076   6318    177    370    389       C  
ATOM   1522  OG  SER C 853     -20.798 -12.912  39.646  1.00 48.19           O  
ANISOU 1522  OG  SER C 853     5435   6319   6552    161    322    408       O  
ATOM   1523  N   ARG C 854     -23.234 -11.423  41.065  1.00 40.69           N  
ANISOU 1523  N   ARG C 854     4561   5400   5499     97    288    321       N  
ATOM   1524  CA  ARG C 854     -23.779 -11.242  42.409  1.00 42.03           C  
ANISOU 1524  CA  ARG C 854     4749   5595   5625     69    247    311       C  
ATOM   1525  C   ARG C 854     -25.197 -10.652  42.384  1.00 39.12           C  
ANISOU 1525  C   ARG C 854     4427   5224   5213     50    260    263       C  
ATOM   1526  O   ARG C 854     -26.033 -11.100  43.167  1.00 38.23           O  
ANISOU 1526  O   ARG C 854     4348   5118   5059     42    253    253       O  
ATOM   1527  CB  ARG C 854     -22.834 -10.350  43.232  1.00 46.23           C  
ANISOU 1527  CB  ARG C 854     5245   6151   6167     43    200    321       C  
ATOM   1528  CG  ARG C 854     -21.473 -11.005  43.531  1.00 56.30           C  
ANISOU 1528  CG  ARG C 854     6471   7435   7485     60    180    372       C  
ATOM   1529  CD  ARG C 854     -20.445 -10.036  44.132  1.00 67.34           C  
ANISOU 1529  CD  ARG C 854     7829   8859   8898     27    136    374       C  
ATOM   1530  NE  ARG C 854     -20.982  -9.315  45.296  1.00 79.03           N  
ANISOU 1530  NE  ARG C 854     9342  10360  10323    -14    105    339       N  
ATOM   1531  CZ  ARG C 854     -21.240  -7.998  45.367  1.00 80.16           C  
ANISOU 1531  CZ  ARG C 854     9488  10509  10457    -50     96    303       C  
ATOM   1532  NH1 ARG C 854     -20.897  -7.160  44.379  1.00 77.19           N1+
ANISOU 1532  NH1 ARG C 854     9081  10122  10125    -53    111    296       N1+
ATOM   1533  NH2 ARG C 854     -21.851  -7.509  46.453  1.00 78.37           N1+
ANISOU 1533  NH2 ARG C 854     9300  10298  10178    -85     74    274       N1+
ATOM   1534  N   ARG C 855     -25.453  -9.699  41.469  1.00 34.57           N  
ANISOU 1534  N   ARG C 855     3849   4635   4648     45    284    237       N  
ATOM   1535  CA  ARG C 855     -26.789  -9.164  41.219  1.00 32.43           C  
ANISOU 1535  CA  ARG C 855     3617   4358   4346     36    306    198       C  
ATOM   1536  C   ARG C 855     -27.703 -10.219  40.584  1.00 32.91           C  
ANISOU 1536  C   ARG C 855     3706   4404   4392     59    340    199       C  
ATOM   1537  O   ARG C 855     -28.816 -10.394  41.068  1.00 28.99           O  
ANISOU 1537  O   ARG C 855     3245   3911   3858     50    344    177       O  
ATOM   1538  CB  ARG C 855     -26.714  -7.874  40.373  1.00 32.01           C  
ANISOU 1538  CB  ARG C 855     3552   4294   4316     32    327    178       C  
ATOM   1539  CG  ARG C 855     -28.077  -7.206  40.082  1.00 33.17           C  
ANISOU 1539  CG  ARG C 855     3733   4435   4434     24    350    143       C  
ATOM   1540  CD  ARG C 855     -28.851  -6.891  41.369  1.00 33.17           C  
ANISOU 1540  CD  ARG C 855     3754   4450   4397     -7    324    121       C  
ATOM   1541  NE  ARG C 855     -30.025  -6.044  41.139  1.00 34.42           N  
ANISOU 1541  NE  ARG C 855     3937   4602   4536    -16    347     89       N  
ATOM   1542  CZ  ARG C 855     -30.807  -5.581  42.127  1.00 32.45           C  
ANISOU 1542  CZ  ARG C 855     3714   4360   4256    -41    337     66       C  
ATOM   1543  NH1 ARG C 855     -30.550  -5.879  43.409  1.00 32.16           N1+
ANISOU 1543  NH1 ARG C 855     3684   4338   4194    -60    303     70       N1+
ATOM   1544  NH2 ARG C 855     -31.853  -4.802  41.834  1.00 29.70           N1+
ANISOU 1544  NH2 ARG C 855     3384   4003   3896    -45    363     41       N1+
ATOM   1545  N   PHE C 856     -27.208 -10.924  39.551  1.00 31.81           N  
ANISOU 1545  N   PHE C 856     3553   4249   4283     88    364    224       N  
ATOM   1546  CA  PHE C 856     -27.922 -12.001  38.861  1.00 33.13           C  
ANISOU 1546  CA  PHE C 856     3748   4401   4439    108    401    222       C  
ATOM   1547  C   PHE C 856     -28.343 -13.129  39.818  1.00 35.68           C  
ANISOU 1547  C   PHE C 856     4092   4730   4732    106    388    231       C  
ATOM   1548  O   PHE C 856     -29.480 -13.585  39.722  1.00 34.49           O  
ANISOU 1548  O   PHE C 856     3977   4577   4548    103    403    212       O  
ATOM   1549  CB  PHE C 856     -27.069 -12.514  37.680  1.00 37.25           C  
ANISOU 1549  CB  PHE C 856     4251   4900   5000    136    434    247       C  
ATOM   1550  CG  PHE C 856     -27.747 -13.527  36.770  1.00 36.51           C  
ANISOU 1550  CG  PHE C 856     4189   4788   4894    151    476    241       C  
ATOM   1551  CD1 PHE C 856     -28.553 -13.082  35.700  1.00 37.55           C  
ANISOU 1551  CD1 PHE C 856     4333   4910   5024    152    507    220       C  
ATOM   1552  CD2 PHE C 856     -27.717 -14.905  37.076  1.00 39.40           C  
ANISOU 1552  CD2 PHE C 856     4573   5146   5251    163    487    257       C  
ATOM   1553  CE1 PHE C 856     -29.258 -13.998  34.931  1.00 37.70           C  
ANISOU 1553  CE1 PHE C 856     4381   4914   5026    160    544    213       C  
ATOM   1554  CE2 PHE C 856     -28.430 -15.805  36.296  1.00 40.59           C  
ANISOU 1554  CE2 PHE C 856     4754   5278   5389    173    529    249       C  
ATOM   1555  CZ  PHE C 856     -29.198 -15.352  35.231  1.00 39.06           C  
ANISOU 1555  CZ  PHE C 856     4572   5078   5188    169    555    225       C  
ATOM   1556  N   TYR C 857     -27.453 -13.481  40.765  1.00 36.89           N  
ANISOU 1556  N   TYR C 857     4224   4893   4899    109    358    262       N  
ATOM   1557  CA  TYR C 857     -27.706 -14.412  41.862  1.00 37.45           C  
ANISOU 1557  CA  TYR C 857     4314   4974   4939    106    340    273       C  
ATOM   1558  C   TYR C 857     -28.885 -13.988  42.757  1.00 36.28           C  
ANISOU 1558  C   TYR C 857     4204   4841   4740     77    324    239       C  
ATOM   1559  O   TYR C 857     -29.730 -14.838  43.016  1.00 33.54           O  
ANISOU 1559  O   TYR C 857     3889   4489   4363     80    337    232       O  
ATOM   1560  CB  TYR C 857     -26.405 -14.653  42.661  1.00 41.65           C  
ANISOU 1560  CB  TYR C 857     4811   5519   5493    111    305    314       C  
ATOM   1561  CG  TYR C 857     -26.554 -15.544  43.884  1.00 48.79           C  
ANISOU 1561  CG  TYR C 857     5735   6435   6365    109    283    330       C  
ATOM   1562  CD1 TYR C 857     -26.490 -16.945  43.745  1.00 52.23           C  
ANISOU 1562  CD1 TYR C 857     6180   6855   6807    136    307    359       C  
ATOM   1563  CD2 TYR C 857     -26.792 -14.979  45.154  1.00 48.93           C  
ANISOU 1563  CD2 TYR C 857     5766   6479   6347     78    242    317       C  
ATOM   1564  CE1 TYR C 857     -26.688 -17.778  44.864  1.00 56.86           C  
ANISOU 1564  CE1 TYR C 857     6789   7451   7364    135    290    375       C  
ATOM   1565  CE2 TYR C 857     -26.989 -15.810  46.273  1.00 56.99           C  
ANISOU 1565  CE2 TYR C 857     6808   7511   7334     75    223    332       C  
ATOM   1566  CZ  TYR C 857     -26.940 -17.211  46.128  1.00 59.63           C  
ANISOU 1566  CZ  TYR C 857     7151   7830   7675    105    246    362       C  
ATOM   1567  OH  TYR C 857     -27.139 -18.018  47.210  1.00 64.47           O  
ANISOU 1567  OH  TYR C 857     7788   8453   8254    102    228    378       O  
ATOM   1568  N   GLN C 858     -28.942 -12.706  43.174  1.00 36.19           N  
ANISOU 1568  N   GLN C 858     4186   4845   4719     50    298    218       N  
ATOM   1569  CA  GLN C 858     -30.055 -12.131  43.948  1.00 35.87           C  
ANISOU 1569  CA  GLN C 858     4178   4813   4634     23    289    185       C  
ATOM   1570  C   GLN C 858     -31.407 -12.194  43.219  1.00 34.09           C  
ANISOU 1570  C   GLN C 858     3981   4575   4395     27    326    156       C  
ATOM   1571  O   GLN C 858     -32.404 -12.557  43.842  1.00 34.55           O  
ANISOU 1571  O   GLN C 858     4071   4635   4419     19    331    141       O  
ATOM   1572  CB  GLN C 858     -29.780 -10.658  44.326  1.00 40.06           C  
ANISOU 1572  CB  GLN C 858     4698   5356   5164     -5    265    165       C  
ATOM   1573  CG  GLN C 858     -28.691 -10.435  45.385  1.00 44.73           C  
ANISOU 1573  CG  GLN C 858     5256   5966   5773    -18    225    187       C  
ATOM   1574  CD  GLN C 858     -28.519  -8.941  45.686  1.00 48.71           C  
ANISOU 1574  CD  GLN C 858     5759   6477   6270    -52    213    156       C  
ATOM   1575  OE1 GLN C 858     -28.387  -8.123  44.775  1.00 44.12           O  
ANISOU 1575  OE1 GLN C 858     5163   5883   5716    -51    233    141       O  
ATOM   1576  NE2 GLN C 858     -28.514  -8.578  46.969  1.00 51.97           N  
ANISOU 1576  NE2 GLN C 858     6195   6906   6644    -83    185    144       N  
ATOM   1577  N   LEU C 859     -31.410 -11.827  41.923  1.00 32.45           N  
ANISOU 1577  N   LEU C 859     3761   4354   4213     41    355    151       N  
ATOM   1578  CA  LEU C 859     -32.613 -11.774  41.091  1.00 31.69           C  
ANISOU 1578  CA  LEU C 859     3687   4248   4102     44    388    126       C  
ATOM   1579  C   LEU C 859     -33.191 -13.164  40.808  1.00 30.67           C  
ANISOU 1579  C   LEU C 859     3582   4110   3958     58    411    132       C  
ATOM   1580  O   LEU C 859     -34.399 -13.344  40.937  1.00 28.03           O  
ANISOU 1580  O   LEU C 859     3274   3777   3596     49    424    110       O  
ATOM   1581  CB  LEU C 859     -32.348 -11.027  39.762  1.00 30.85           C  
ANISOU 1581  CB  LEU C 859     3562   4132   4024     54    411    121       C  
ATOM   1582  CG  LEU C 859     -31.881  -9.558  39.880  1.00 33.13           C  
ANISOU 1582  CG  LEU C 859     3833   4426   4326     38    397    108       C  
ATOM   1583  CD1 LEU C 859     -31.966  -8.838  38.524  1.00 31.41           C  
ANISOU 1583  CD1 LEU C 859     3605   4198   4129     49    426    101       C  
ATOM   1584  CD2 LEU C 859     -32.597  -8.763  40.974  1.00 32.35           C  
ANISOU 1584  CD2 LEU C 859     3753   4338   4199     12    384     83       C  
ATOM   1585  N   THR C 860     -32.331 -14.134  40.470  1.00 30.67           N  
ANISOU 1585  N   THR C 860     3573   4101   3979     78    419    161       N  
ATOM   1586  CA  THR C 860     -32.748 -15.514  40.241  1.00 31.37           C  
ANISOU 1586  CA  THR C 860     3684   4176   4056     91    445    166       C  
ATOM   1587  C   THR C 860     -33.041 -16.289  41.545  1.00 32.35           C  
ANISOU 1587  C   THR C 860     3830   4308   4151     82    428    170       C  
ATOM   1588  O   THR C 860     -33.769 -17.278  41.470  1.00 32.81           O  
ANISOU 1588  O   THR C 860     3917   4360   4188     82    448    162       O  
ATOM   1589  CB  THR C 860     -31.717 -16.283  39.391  1.00 33.83           C  
ANISOU 1589  CB  THR C 860     3980   4469   4402    116    468    195       C  
ATOM   1590  OG1 THR C 860     -30.446 -16.351  40.001  1.00 35.75           O  
ANISOU 1590  OG1 THR C 860     4193   4717   4671    124    441    226       O  
ATOM   1591  CG2 THR C 860     -31.572 -15.725  37.970  1.00 33.55           C  
ANISOU 1591  CG2 THR C 860     3932   4425   4391    124    492    188       C  
ATOM   1592  N   LYS C 861     -32.581 -15.792  42.712  1.00 33.75           N  
ANISOU 1592  N   LYS C 861     3997   4500   4325     72    391    181       N  
ATOM   1593  CA  LYS C 861     -33.038 -16.250  44.031  1.00 36.45           C  
ANISOU 1593  CA  LYS C 861     4363   4851   4632     60    373    182       C  
ATOM   1594  C   LYS C 861     -34.519 -15.886  44.248  1.00 36.02           C  
ANISOU 1594  C   LYS C 861     4339   4801   4545     39    383    143       C  
ATOM   1595  O   LYS C 861     -35.279 -16.713  44.751  1.00 37.09           O  
ANISOU 1595  O   LYS C 861     4506   4933   4652     35    394    135       O  
ATOM   1596  CB  LYS C 861     -32.193 -15.625  45.172  1.00 37.97           C  
ANISOU 1596  CB  LYS C 861     4539   5064   4822     46    328    194       C  
ATOM   1597  CG  LYS C 861     -31.924 -16.595  46.333  1.00 46.52           C  
ANISOU 1597  CG  LYS C 861     5634   6155   5886     46    306    220       C  
ATOM   1598  CD  LYS C 861     -30.693 -17.475  46.055  1.00 53.87           C  
ANISOU 1598  CD  LYS C 861     6534   7081   6852     74    302    266       C  
ATOM   1599  CE  LYS C 861     -30.562 -18.695  46.974  1.00 58.94           C  
ANISOU 1599  CE  LYS C 861     7190   7728   7473     80    287    296       C  
ATOM   1600  NZ  LYS C 861     -31.573 -19.717  46.656  1.00 54.09           N1+
ANISOU 1600  NZ  LYS C 861     6605   7090   6855     99    330    298       N1+
ATOM   1601  N   LEU C 862     -34.886 -14.658  43.837  1.00 34.01           N  
ANISOU 1601  N   LEU C 862     4074   4551   4294     27    380    120       N  
ATOM   1602  CA  LEU C 862     -36.244 -14.127  43.891  1.00 34.63           C  
ANISOU 1602  CA  LEU C 862     4176   4632   4349     10    394     87       C  
ATOM   1603  C   LEU C 862     -37.194 -14.838  42.907  1.00 35.04           C  
ANISOU 1603  C   LEU C 862     4242   4673   4396     21    430     78       C  
ATOM   1604  O   LEU C 862     -38.342 -15.072  43.277  1.00 34.11           O  
ANISOU 1604  O   LEU C 862     4151   4556   4251     11    441     61       O  
ATOM   1605  CB  LEU C 862     -36.210 -12.591  43.695  1.00 34.90           C  
ANISOU 1605  CB  LEU C 862     4195   4670   4392     -1    389     68       C  
ATOM   1606  CG  LEU C 862     -37.553 -11.867  43.936  1.00 37.69           C  
ANISOU 1606  CG  LEU C 862     4571   5026   4721    -18    402     37       C  
ATOM   1607  CD1 LEU C 862     -38.050 -12.076  45.374  1.00 38.93           C  
ANISOU 1607  CD1 LEU C 862     4754   5190   4845    -39    382     31       C  
ATOM   1608  CD2 LEU C 862     -37.464 -10.367  43.583  1.00 37.01           C  
ANISOU 1608  CD2 LEU C 862     4467   4940   4654    -23    406     23       C  
ATOM   1609  N   LEU C 863     -36.703 -15.215  41.709  1.00 33.16           N  
ANISOU 1609  N   LEU C 863     3990   4426   4184     39    449     89       N  
ATOM   1610  CA  LEU C 863     -37.463 -15.998  40.726  1.00 33.32           C  
ANISOU 1610  CA  LEU C 863     4026   4437   4195     44    482     79       C  
ATOM   1611  C   LEU C 863     -37.732 -17.441  41.183  1.00 33.11           C  
ANISOU 1611  C   LEU C 863     4026   4403   4149     45    493     85       C  
ATOM   1612  O   LEU C 863     -38.836 -17.931  40.944  1.00 30.12           O  
ANISOU 1612  O   LEU C 863     3671   4025   3747     33    509     65       O  
ATOM   1613  CB  LEU C 863     -36.766 -15.991  39.346  1.00 34.07           C  
ANISOU 1613  CB  LEU C 863     4104   4522   4318     60    503     89       C  
ATOM   1614  CG  LEU C 863     -36.760 -14.623  38.631  1.00 36.01           C  
ANISOU 1614  CG  LEU C 863     4330   4774   4578     58    502     78       C  
ATOM   1615  CD1 LEU C 863     -35.929 -14.678  37.330  1.00 36.21           C  
ANISOU 1615  CD1 LEU C 863     4341   4786   4629     75    524     91       C  
ATOM   1616  CD2 LEU C 863     -38.186 -14.085  38.398  1.00 34.63           C  
ANISOU 1616  CD2 LEU C 863     4166   4610   4381     43    509     52       C  
ATOM   1617  N   ASP C 864     -36.762 -18.072  41.873  1.00 31.86           N  
ANISOU 1617  N   ASP C 864     3863   4238   4003     58    484    114       N  
ATOM   1618  CA  ASP C 864     -36.947 -19.364  42.548  1.00 31.49           C  
ANISOU 1618  CA  ASP C 864     3842   4183   3939     61    491    125       C  
ATOM   1619  C   ASP C 864     -38.012 -19.324  43.655  1.00 31.95           C  
ANISOU 1619  C   ASP C 864     3927   4250   3960     41    483    106       C  
ATOM   1620  O   ASP C 864     -38.740 -20.303  43.788  1.00 31.84           O  
ANISOU 1620  O   ASP C 864     3940   4228   3929     38    505     98       O  
ATOM   1621  CB  ASP C 864     -35.646 -19.986  43.114  1.00 32.01           C  
ANISOU 1621  CB  ASP C 864     3893   4245   4022     78    474    164       C  
ATOM   1622  CG  ASP C 864     -34.574 -20.345  42.082  1.00 34.48           C  
ANISOU 1622  CG  ASP C 864     4190   4537   4372    104    501    189       C  
ATOM   1623  OD1 ASP C 864     -34.911 -20.444  40.883  1.00 36.25           O  
ANISOU 1623  OD1 ASP C 864     4413   4750   4610    109    533    177       O  
ATOM   1624  OD2 ASP C 864     -33.438 -20.613  42.530  1.00 33.41           O1-
ANISOU 1624  OD2 ASP C 864     4042   4397   4252    121    492    224       O1-
ATOM   1625  N   SER C 865     -38.109 -18.207  44.401  1.00 33.35           N  
ANISOU 1625  N   SER C 865     4100   4443   4128     26    455     95       N  
ATOM   1626  CA  SER C 865     -39.077 -18.025  45.491  1.00 34.25           C  
ANISOU 1626  CA  SER C 865     4241   4564   4207      6    448     78       C  
ATOM   1627  C   SER C 865     -40.548 -17.894  45.032  1.00 34.11           C  
ANISOU 1627  C   SER C 865     4237   4545   4175     -6    473     45       C  
ATOM   1628  O   SER C 865     -41.439 -18.081  45.860  1.00 35.48           O  
ANISOU 1628  O   SER C 865     4436   4720   4323    -19    479     32       O  
ATOM   1629  CB  SER C 865     -38.617 -16.868  46.408  1.00 35.06           C  
ANISOU 1629  CB  SER C 865     4334   4681   4304     -8    413     76       C  
ATOM   1630  OG  SER C 865     -39.067 -15.598  45.984  1.00 36.37           O  
ANISOU 1630  OG  SER C 865     4488   4851   4477    -18    419     50       O  
ATOM   1631  N   VAL C 866     -40.779 -17.626  43.733  1.00 30.93           N  
ANISOU 1631  N   VAL C 866     3818   4143   3790     -1    489     36       N  
ATOM   1632  CA  VAL C 866     -42.106 -17.644  43.111  1.00 30.06           C  
ANISOU 1632  CA  VAL C 866     3717   4033   3668    -11    514     12       C  
ATOM   1633  C   VAL C 866     -42.660 -19.083  42.971  1.00 30.69           C  
ANISOU 1633  C   VAL C 866     3822   4102   3734    -11    539     12       C  
ATOM   1634  O   VAL C 866     -43.876 -19.251  43.043  1.00 28.61           O  
ANISOU 1634  O   VAL C 866     3576   3842   3451    -26    553     -7       O  
ATOM   1635  CB  VAL C 866     -42.091 -16.984  41.694  1.00 32.76           C  
ANISOU 1635  CB  VAL C 866     4036   4380   4029     -6    524      5       C  
ATOM   1636  CG1 VAL C 866     -43.436 -17.036  40.938  1.00 30.58           C  
ANISOU 1636  CG1 VAL C 866     3766   4110   3740    -18    546    -14       C  
ATOM   1637  CG2 VAL C 866     -41.612 -15.523  41.739  1.00 32.92           C  
ANISOU 1637  CG2 VAL C 866     4034   4408   4064     -7    504      4       C  
ATOM   1638  N   GLN C 867     -41.782 -20.087  42.775  1.00 29.27           N  
ANISOU 1638  N   GLN C 867     3645   3909   3565      3    548     33       N  
ATOM   1639  CA  GLN C 867     -42.179 -21.467  42.467  1.00 30.97           C  
ANISOU 1639  CA  GLN C 867     3885   4110   3771      3    578     33       C  
ATOM   1640  C   GLN C 867     -42.877 -22.242  43.613  1.00 31.79           C  
ANISOU 1640  C   GLN C 867     4020   4210   3848     -7    583     27       C  
ATOM   1641  O   GLN C 867     -43.889 -22.879  43.321  1.00 29.55           O  
ANISOU 1641  O   GLN C 867     3754   3923   3551    -20    607      9       O  
ATOM   1642  CB  GLN C 867     -41.004 -22.267  41.855  1.00 33.20           C  
ANISOU 1642  CB  GLN C 867     4164   4374   4075     25    592     60       C  
ATOM   1643  CG  GLN C 867     -40.347 -21.647  40.605  1.00 33.12           C  
ANISOU 1643  CG  GLN C 867     4128   4364   4092     35    596     64       C  
ATOM   1644  CD  GLN C 867     -41.286 -21.457  39.412  1.00 35.72           C  
ANISOU 1644  CD  GLN C 867     4461   4699   4411     20    618     37       C  
ATOM   1645  OE1 GLN C 867     -42.295 -22.146  39.270  1.00 34.15           O  
ANISOU 1645  OE1 GLN C 867     4285   4500   4190      3    636     18       O  
ATOM   1646  NE2 GLN C 867     -40.926 -20.530  38.527  1.00 33.42           N  
ANISOU 1646  NE2 GLN C 867     4147   4414   4135     24    615     35       N  
ATOM   1647  N   PRO C 868     -42.419 -22.136  44.888  1.00 33.66           N  
ANISOU 1647  N   PRO C 868     4264   4448   4077     -3    561     44       N  
ATOM   1648  CA  PRO C 868     -43.187 -22.619  46.054  1.00 34.36           C  
ANISOU 1648  CA  PRO C 868     4382   4534   4138    -15    565     37       C  
ATOM   1649  C   PRO C 868     -44.566 -21.966  46.242  1.00 37.06           C  
ANISOU 1649  C   PRO C 868     4729   4888   4464    -38    568      4       C  
ATOM   1650  O   PRO C 868     -45.509 -22.673  46.596  1.00 37.95           O  
ANISOU 1650  O   PRO C 868     4867   4994   4556    -51    589     -9       O  
ATOM   1651  CB  PRO C 868     -42.278 -22.324  47.258  1.00 34.99           C  
ANISOU 1651  CB  PRO C 868     4461   4621   4211    -11    530     58       C  
ATOM   1652  CG  PRO C 868     -40.878 -22.324  46.684  1.00 35.78           C  
ANISOU 1652  CG  PRO C 868     4533   4719   4340      9    517     86       C  
ATOM   1653  CD  PRO C 868     -41.084 -21.712  45.308  1.00 34.14           C  
ANISOU 1653  CD  PRO C 868     4304   4513   4154     10    530     71       C  
ATOM   1654  N   ILE C 869     -44.658 -20.647  45.991  1.00 33.50           N  
ANISOU 1654  N   ILE C 869     4254   4451   4023    -42    552     -6       N  
ATOM   1655  CA  ILE C 869     -45.900 -19.876  46.079  1.00 31.62           C  
ANISOU 1655  CA  ILE C 869     4017   4221   3773    -61    560    -34       C  
ATOM   1656  C   ILE C 869     -46.911 -20.303  44.999  1.00 30.45           C  
ANISOU 1656  C   ILE C 869     3869   4074   3626    -68    587    -50       C  
ATOM   1657  O   ILE C 869     -48.074 -20.530  45.330  1.00 30.63           O  
ANISOU 1657  O   ILE C 869     3909   4096   3632    -84    604    -66       O  
ATOM   1658  CB  ILE C 869     -45.642 -18.341  45.985  1.00 32.69           C  
ANISOU 1658  CB  ILE C 869     4130   4368   3919    -64    542    -41       C  
ATOM   1659  CG1 ILE C 869     -44.822 -17.849  47.198  1.00 33.94           C  
ANISOU 1659  CG1 ILE C 869     4298   4528   4069    -66    515    -31       C  
ATOM   1660  CG2 ILE C 869     -46.920 -17.487  45.831  1.00 31.34           C  
ANISOU 1660  CG2 ILE C 869     3959   4204   3743    -79    558    -65       C  
ATOM   1661  CD1 ILE C 869     -44.243 -16.435  47.028  1.00 33.99           C  
ANISOU 1661  CD1 ILE C 869     4281   4542   4089    -67    494    -32       C  
ATOM   1662  N   ALA C 870     -46.437 -20.454  43.749  1.00 27.37           N  
ANISOU 1662  N   ALA C 870     3462   3685   3252    -59    594    -45       N  
ATOM   1663  CA  ALA C 870     -47.220 -20.948  42.620  1.00 27.98           C  
ANISOU 1663  CA  ALA C 870     3539   3765   3327    -69    617    -59       C  
ATOM   1664  C   ALA C 870     -47.734 -22.380  42.831  1.00 29.40           C  
ANISOU 1664  C   ALA C 870     3749   3929   3490    -78    643    -63       C  
ATOM   1665  O   ALA C 870     -48.889 -22.629  42.497  1.00 28.13           O  
ANISOU 1665  O   ALA C 870     3595   3773   3317    -97    661    -82       O  
ATOM   1666  CB  ALA C 870     -46.404 -20.832  41.323  1.00 26.06           C  
ANISOU 1666  CB  ALA C 870     3277   3523   3102    -58    620    -50       C  
ATOM   1667  N   ARG C 871     -46.914 -23.266  43.433  1.00 30.74           N  
ANISOU 1667  N   ARG C 871     3936   4082   3661    -65    646    -44       N  
ATOM   1668  CA  ARG C 871     -47.308 -24.632  43.793  1.00 34.59           C  
ANISOU 1668  CA  ARG C 871     4455   4552   4134    -71    674    -46       C  
ATOM   1669  C   ARG C 871     -48.394 -24.688  44.886  1.00 34.23           C  
ANISOU 1669  C   ARG C 871     4431   4508   4067    -89    680    -62       C  
ATOM   1670  O   ARG C 871     -49.318 -25.489  44.742  1.00 32.86           O  
ANISOU 1670  O   ARG C 871     4274   4328   3882   -106    707    -78       O  
ATOM   1671  CB  ARG C 871     -46.076 -25.503  44.137  1.00 35.99           C  
ANISOU 1671  CB  ARG C 871     4645   4709   4321    -49    678    -16       C  
ATOM   1672  CG  ARG C 871     -46.464 -26.935  44.566  1.00 39.98           C  
ANISOU 1672  CG  ARG C 871     5183   5193   4812    -56    709    -18       C  
ATOM   1673  CD  ARG C 871     -45.297 -27.889  44.834  1.00 49.11           C  
ANISOU 1673  CD  ARG C 871     6354   6328   5977    -33    717     14       C  
ATOM   1674  NE  ARG C 871     -45.816 -29.236  45.120  1.00 54.24           N  
ANISOU 1674  NE  ARG C 871     7038   6957   6610    -43    754      6       N  
ATOM   1675  CZ  ARG C 871     -46.210 -30.139  44.205  1.00 54.20           C  
ANISOU 1675  CZ  ARG C 871     7050   6933   6610    -49    794     -1       C  
ATOM   1676  NH1 ARG C 871     -46.033 -29.919  42.894  1.00 54.89           N1+
ANISOU 1676  NH1 ARG C 871     7124   7017   6714    -44    805     -1       N1+
ATOM   1677  NH2 ARG C 871     -46.793 -31.275  44.609  1.00 55.33           N1+
ANISOU 1677  NH2 ARG C 871     7226   7059   6739    -61    826    -10       N1+
ATOM   1678  N   GLU C 872     -48.285 -23.853  45.937  1.00 36.12           N  
ANISOU 1678  N   GLU C 872     4670   4753   4299    -87    656    -57       N  
ATOM   1679  CA  GLU C 872     -49.314 -23.735  46.980  1.00 34.29           C  
ANISOU 1679  CA  GLU C 872     4458   4522   4047   -103    660    -72       C  
ATOM   1680  C   GLU C 872     -50.659 -23.231  46.435  1.00 34.07           C  
ANISOU 1680  C   GLU C 872     4415   4507   4021   -121    673    -98       C  
ATOM   1681  O   GLU C 872     -51.698 -23.728  46.866  1.00 34.17           O  
ANISOU 1681  O   GLU C 872     4444   4516   4021   -138    694   -114       O  
ATOM   1682  CB  GLU C 872     -48.845 -22.837  48.145  1.00 35.11           C  
ANISOU 1682  CB  GLU C 872     4562   4632   4144   -101    632    -65       C  
ATOM   1683  CG  GLU C 872     -47.860 -23.530  49.105  1.00 44.38           C  
ANISOU 1683  CG  GLU C 872     5756   5796   5307    -88    618    -39       C  
ATOM   1684  CD  GLU C 872     -47.513 -22.695  50.343  1.00 54.44           C  
ANISOU 1684  CD  GLU C 872     7044   7078   6563    -96    593    -37       C  
ATOM   1685  OE1 GLU C 872     -46.994 -23.305  51.302  1.00 62.36           O  
ANISOU 1685  OE1 GLU C 872     8068   8074   7549    -90    583    -16       O  
ATOM   1686  OE2 GLU C 872     -47.722 -21.462  50.315  1.00 57.13           O1-
ANISOU 1686  OE2 GLU C 872     7375   7428   6902   -108    584    -55       O1-
ATOM   1687  N   LEU C 873     -50.610 -22.288  45.479  1.00 30.24           N  
ANISOU 1687  N   LEU C 873     3898   4038   3553   -118    660   -101       N  
ATOM   1688  CA  LEU C 873     -51.783 -21.762  44.786  1.00 29.84           C  
ANISOU 1688  CA  LEU C 873     3827   4005   3506   -134    669   -120       C  
ATOM   1689  C   LEU C 873     -52.372 -22.752  43.766  1.00 30.26           C  
ANISOU 1689  C   LEU C 873     3883   4059   3555   -148    693   -131       C  
ATOM   1690  O   LEU C 873     -53.590 -22.747  43.606  1.00 30.60           O  
ANISOU 1690  O   LEU C 873     3920   4112   3593   -167    706   -148       O  
ATOM   1691  CB  LEU C 873     -51.439 -20.415  44.121  1.00 28.17           C  
ANISOU 1691  CB  LEU C 873     3579   3810   3312   -125    649   -118       C  
ATOM   1692  CG  LEU C 873     -51.180 -19.256  45.111  1.00 28.27           C  
ANISOU 1692  CG  LEU C 873     3588   3823   3329   -118    630   -113       C  
ATOM   1693  CD1 LEU C 873     -50.594 -18.037  44.375  1.00 27.98           C  
ANISOU 1693  CD1 LEU C 873     3519   3798   3312   -109    615   -109       C  
ATOM   1694  CD2 LEU C 873     -52.428 -18.887  45.941  1.00 27.24           C  
ANISOU 1694  CD2 LEU C 873     3470   3690   3188   -132    640   -127       C  
ATOM   1695  N   HIS C 874     -51.534 -23.595  43.130  1.00 31.04           N  
ANISOU 1695  N   HIS C 874     3987   4148   3656   -140    699   -122       N  
ATOM   1696  CA  HIS C 874     -51.953 -24.698  42.255  1.00 32.84           C  
ANISOU 1696  CA  HIS C 874     4225   4373   3877   -158    725   -134       C  
ATOM   1697  C   HIS C 874     -52.719 -25.786  43.025  1.00 32.42           C  
ANISOU 1697  C   HIS C 874     4201   4307   3807   -176    751   -147       C  
ATOM   1698  O   HIS C 874     -53.769 -26.229  42.559  1.00 32.27           O  
ANISOU 1698  O   HIS C 874     4180   4297   3781   -200    767   -166       O  
ATOM   1699  CB  HIS C 874     -50.748 -25.310  41.507  1.00 33.25           C  
ANISOU 1699  CB  HIS C 874     4286   4409   3935   -146    735   -121       C  
ATOM   1700  CG  HIS C 874     -50.280 -24.548  40.291  1.00 33.46           C  
ANISOU 1700  CG  HIS C 874     4287   4450   3976   -135    720   -114       C  
ATOM   1701  ND1 HIS C 874     -48.924 -24.366  39.996  1.00 35.51           N  
ANISOU 1701  ND1 HIS C 874     4522   4733   4234   -149    714   -126       N  
ATOM   1702  CD2 HIS C 874     -51.030 -23.961  39.292  1.00 32.79           C  
ANISOU 1702  CD2 HIS C 874     4194   4357   3907   -112    708    -94       C  
ATOM   1703  CE1 HIS C 874     -48.908 -23.682  38.860  1.00 35.02           C  
ANISOU 1703  CE1 HIS C 874     4443   4675   4185   -135    703   -115       C  
ATOM   1704  NE2 HIS C 874     -50.129 -23.422  38.391  1.00 34.51           N  
ANISOU 1704  NE2 HIS C 874     4387   4591   4133   -112    700    -96       N  
ATOM   1705  N   GLN C 875     -52.205 -26.159  44.208  1.00 33.10           N  
ANISOU 1705  N   GLN C 875     4314   4374   3889   -163    753   -134       N  
ATOM   1706  CA  GLN C 875     -52.859 -27.081  45.133  1.00 32.57           C  
ANISOU 1706  CA  GLN C 875     4280   4288   3807   -174    777   -140       C  
ATOM   1707  C   GLN C 875     -54.198 -26.516  45.636  1.00 33.86           C  
ANISOU 1707  C   GLN C 875     4435   4465   3964   -191    777   -159       C  
ATOM   1708  O   GLN C 875     -55.204 -27.215  45.547  1.00 33.69           O  
ANISOU 1708  O   GLN C 875     4422   4442   3935   -214    802   -177       O  
ATOM   1709  CB  GLN C 875     -51.893 -27.417  46.294  1.00 34.41           C  
ANISOU 1709  CB  GLN C 875     4534   4502   4035   -152    768   -116       C  
ATOM   1710  CG  GLN C 875     -52.397 -28.497  47.275  1.00 39.14           C  
ANISOU 1710  CG  GLN C 875     5173   5080   4618   -158    795   -116       C  
ATOM   1711  CD  GLN C 875     -52.535 -29.873  46.618  1.00 41.10           C  
ANISOU 1711  CD  GLN C 875     5442   5309   4866   -169    834   -123       C  
ATOM   1712  OE1 GLN C 875     -51.545 -30.456  46.180  1.00 42.56           O  
ANISOU 1712  OE1 GLN C 875     5634   5477   5058   -152    842   -104       O  
ATOM   1713  NE2 GLN C 875     -53.756 -30.404  46.553  1.00 41.36           N  
ANISOU 1713  NE2 GLN C 875     5481   5342   4889   -198    862   -151       N  
ATOM   1714  N   PHE C 876     -54.186 -25.250  46.095  1.00 31.04           N  
ANISOU 1714  N   PHE C 876     4062   4119   3611   -183    752   -154       N  
ATOM   1715  CA  PHE C 876     -55.359 -24.540  46.605  1.00 33.28           C  
ANISOU 1715  CA  PHE C 876     4336   4414   3895   -197    755   -170       C  
ATOM   1716  C   PHE C 876     -56.481 -24.398  45.561  1.00 31.82           C  
ANISOU 1716  C   PHE C 876     4122   4250   3718   -216    764   -186       C  
ATOM   1717  O   PHE C 876     -57.630 -24.675  45.900  1.00 28.93           O  
ANISOU 1717  O   PHE C 876     3758   3886   3348   -235    783   -201       O  
ATOM   1718  CB  PHE C 876     -54.941 -23.171  47.191  1.00 33.59           C  
ANISOU 1718  CB  PHE C 876     4359   4462   3941   -184    730   -163       C  
ATOM   1719  CG  PHE C 876     -56.051 -22.408  47.899  1.00 36.17           C  
ANISOU 1719  CG  PHE C 876     4682   4793   4268   -196    739   -177       C  
ATOM   1720  CD1 PHE C 876     -56.953 -21.600  47.172  1.00 34.72           C  
ANISOU 1720  CD1 PHE C 876     4462   4628   4100   -203    740   -185       C  
ATOM   1721  CD2 PHE C 876     -56.306 -22.653  49.265  1.00 34.39           C  
ANISOU 1721  CD2 PHE C 876     4489   4551   4026   -200    749   -179       C  
ATOM   1722  CE1 PHE C 876     -58.049 -21.032  47.809  1.00 37.62           C  
ANISOU 1722  CE1 PHE C 876     4823   4997   4472   -212    753   -195       C  
ATOM   1723  CE2 PHE C 876     -57.397 -22.062  49.888  1.00 39.60           C  
ANISOU 1723  CE2 PHE C 876     5146   5210   4687   -212    764   -193       C  
ATOM   1724  CZ  PHE C 876     -58.266 -21.257  49.163  1.00 38.46           C  
ANISOU 1724  CZ  PHE C 876     4963   5084   4564   -217    768   -201       C  
ATOM   1725  N   THR C 877     -56.139 -23.978  44.328  1.00 29.13           N  
ANISOU 1725  N   THR C 877     3754   3925   3387   -211    750   -182       N  
ATOM   1726  CA  THR C 877     -57.115 -23.728  43.264  1.00 28.67           C  
ANISOU 1726  CA  THR C 877     3664   3893   3334   -230    752   -194       C  
ATOM   1727  C   THR C 877     -57.732 -25.015  42.682  1.00 30.54           C  
ANISOU 1727  C   THR C 877     3916   4129   3559   -256    777   -209       C  
ATOM   1728  O   THR C 877     -58.898 -24.976  42.293  1.00 28.79           O  
ANISOU 1728  O   THR C 877     3674   3927   3338   -280    784   -222       O  
ATOM   1729  CB  THR C 877     -56.541 -22.860  42.110  1.00 28.16           C  
ANISOU 1729  CB  THR C 877     3566   3849   3282   -218    729   -184       C  
ATOM   1730  OG1 THR C 877     -57.586 -22.400  41.280  1.00 26.66           O  
ANISOU 1730  OG1 THR C 877     3343   3687   3098   -234    728   -190       O  
ATOM   1731  CG2 THR C 877     -55.548 -23.550  41.163  1.00 27.75           C  
ANISOU 1731  CG2 THR C 877     3522   3793   3226   -216    730   -179       C  
ATOM   1732  N   PHE C 878     -56.972 -26.128  42.668  1.00 29.79           N  
ANISOU 1732  N   PHE C 878     3851   4011   3456   -253    790   -206       N  
ATOM   1733  CA  PHE C 878     -57.486 -27.433  42.252  1.00 31.37           C  
ANISOU 1733  CA  PHE C 878     4071   4204   3644   -278    819   -221       C  
ATOM   1734  C   PHE C 878     -58.461 -28.023  43.282  1.00 32.65           C  
ANISOU 1734  C   PHE C 878     4250   4355   3799   -296    842   -235       C  
ATOM   1735  O   PHE C 878     -59.544 -28.449  42.885  1.00 32.84           O  
ANISOU 1735  O   PHE C 878     4269   4389   3818   -326    859   -254       O  
ATOM   1736  CB  PHE C 878     -56.347 -28.403  41.883  1.00 31.77           C  
ANISOU 1736  CB  PHE C 878     4152   4227   3689   -270    836   -214       C  
ATOM   1737  CG  PHE C 878     -56.841 -29.751  41.381  1.00 30.96           C  
ANISOU 1737  CG  PHE C 878     4071   4115   3574   -302    871   -235       C  
ATOM   1738  CD1 PHE C 878     -57.373 -29.853  40.078  1.00 29.86           C  
ANISOU 1738  CD1 PHE C 878     3915   3999   3429   -329    872   -250       C  
ATOM   1739  CD2 PHE C 878     -56.983 -30.845  42.262  1.00 32.36           C  
ANISOU 1739  CD2 PHE C 878     4287   4264   3744   -310    904   -240       C  
ATOM   1740  CE1 PHE C 878     -57.979 -31.029  39.659  1.00 30.95           C  
ANISOU 1740  CE1 PHE C 878     4075   4131   3553   -366    905   -273       C  
ATOM   1741  CE2 PHE C 878     -57.592 -32.015  41.824  1.00 32.60           C  
ANISOU 1741  CE2 PHE C 878     4338   4285   3763   -344    941   -263       C  
ATOM   1742  CZ  PHE C 878     -58.084 -32.107  40.528  1.00 31.15           C  
ANISOU 1742  CZ  PHE C 878     4137   4124   3573   -373    940   -280       C  
ATOM   1743  N   ASP C 879     -58.082 -27.983  44.575  1.00 32.65           N  
ANISOU 1743  N   ASP C 879     4270   4335   3797   -279    843   -226       N  
ATOM   1744  CA  ASP C 879     -58.936 -28.363  45.711  1.00 35.29           C  
ANISOU 1744  CA  ASP C 879     4629   4655   4124   -292    868   -236       C  
ATOM   1745  C   ASP C 879     -60.217 -27.522  45.799  1.00 34.27           C  
ANISOU 1745  C   ASP C 879     4468   4548   4002   -308    865   -248       C  
ATOM   1746  O   ASP C 879     -61.262 -28.067  46.149  1.00 32.93           O  
ANISOU 1746  O   ASP C 879     4305   4376   3831   -331    890   -264       O  
ATOM   1747  CB  ASP C 879     -58.219 -28.338  47.085  1.00 36.51           C  
ANISOU 1747  CB  ASP C 879     4811   4788   4273   -268    862   -220       C  
ATOM   1748  CG  ASP C 879     -56.953 -29.193  47.192  1.00 43.03           C  
ANISOU 1748  CG  ASP C 879     5669   5588   5091   -251    869   -202       C  
ATOM   1749  OD1 ASP C 879     -56.742 -30.059  46.315  1.00 47.25           O  
ANISOU 1749  OD1 ASP C 879     6210   6114   5626   -253    882   -201       O  
ATOM   1750  OD2 ASP C 879     -56.227 -28.996  48.191  1.00 48.36           O1-
ANISOU 1750  OD2 ASP C 879     6364   6250   5758   -233    860   -186       O1-
ATOM   1751  N   LEU C 880     -60.112 -26.227  45.455  1.00 33.19           N  
ANISOU 1751  N   LEU C 880     4296   4433   3879   -294    837   -240       N  
ATOM   1752  CA  LEU C 880     -61.226 -25.291  45.380  1.00 31.46           C  
ANISOU 1752  CA  LEU C 880     4040   4238   3674   -306    835   -247       C  
ATOM   1753  C   LEU C 880     -62.157 -25.571  44.190  1.00 33.68           C  
ANISOU 1753  C   LEU C 880     4292   4546   3958   -331    836   -257       C  
ATOM   1754  O   LEU C 880     -63.364 -25.540  44.402  1.00 33.16           O  
ANISOU 1754  O   LEU C 880     4208   4491   3897   -353    849   -268       O  
ATOM   1755  CB  LEU C 880     -60.688 -23.845  45.408  1.00 31.91           C  
ANISOU 1755  CB  LEU C 880     4071   4306   3744   -284    810   -234       C  
ATOM   1756  CG  LEU C 880     -61.733 -22.716  45.265  1.00 34.31           C  
ANISOU 1756  CG  LEU C 880     4334   4632   4067   -287    806   -233       C  
ATOM   1757  CD1 LEU C 880     -62.896 -22.818  46.272  1.00 34.80           C  
ANISOU 1757  CD1 LEU C 880     4407   4681   4131   -298    833   -243       C  
ATOM   1758  CD2 LEU C 880     -61.046 -21.339  45.296  1.00 33.14           C  
ANISOU 1758  CD2 LEU C 880     4179   4483   3928   -259    785   -218       C  
ATOM   1759  N   LEU C 881     -61.607 -25.853  42.992  1.00 33.08           N  
ANISOU 1759  N   LEU C 881     4209   4482   3877   -331    822   -254       N  
ATOM   1760  CA  LEU C 881     -62.372 -26.138  41.770  1.00 33.16           C  
ANISOU 1760  CA  LEU C 881     4192   4520   3884   -361    822   -264       C  
ATOM   1761  C   LEU C 881     -63.301 -27.357  41.899  1.00 34.87           C  
ANISOU 1761  C   LEU C 881     4427   4730   4091   -397    854   -286       C  
ATOM   1762  O   LEU C 881     -64.464 -27.263  41.506  1.00 32.48           O  
ANISOU 1762  O   LEU C 881     4095   4453   3792   -424    856   -296       O  
ATOM   1763  CB  LEU C 881     -61.428 -26.240  40.545  1.00 36.08           C  
ANISOU 1763  CB  LEU C 881     4560   4901   4246   -360    808   -260       C  
ATOM   1764  CG  LEU C 881     -62.081 -26.691  39.209  1.00 37.12           C  
ANISOU 1764  CG  LEU C 881     4678   5058   4365   -398    811   -275       C  
ATOM   1765  CD1 LEU C 881     -63.223 -25.766  38.740  1.00 35.81           C  
ANISOU 1765  CD1 LEU C 881     4460   4937   4209   -406    788   -268       C  
ATOM   1766  CD2 LEU C 881     -61.030 -26.845  38.109  1.00 38.50           C  
ANISOU 1766  CD2 LEU C 881     4869   5230   4529   -393    807   -272       C  
ATOM   1767  N   ILE C 882     -62.781 -28.461  42.459  1.00 34.63           N  
ANISOU 1767  N   ILE C 882     4443   4665   4048   -396    878   -292       N  
ATOM   1768  CA  ILE C 882     -63.513 -29.721  42.611  1.00 37.21           C  
ANISOU 1768  CA  ILE C 882     4792   4980   4364   -429    911   -313       C  
ATOM   1769  C   ILE C 882     -64.631 -29.697  43.682  1.00 37.75           C  
ANISOU 1769  C   ILE C 882     4854   5046   4441   -442    928   -322       C  
ATOM   1770  O   ILE C 882     -65.460 -30.605  43.673  1.00 42.37           O  
ANISOU 1770  O   ILE C 882     5443   5632   5022   -475    953   -340       O  
ATOM   1771  CB  ILE C 882     -62.554 -30.915  42.886  1.00 36.57           C  
ANISOU 1771  CB  ILE C 882     4763   4861   4270   -426    937   -315       C  
ATOM   1772  CG1 ILE C 882     -61.774 -30.800  44.218  1.00 36.14           C  
ANISOU 1772  CG1 ILE C 882     4739   4774   4216   -392    942   -298       C  
ATOM   1773  CG2 ILE C 882     -61.617 -31.143  41.681  1.00 37.66           C  
ANISOU 1773  CG2 ILE C 882     4902   5005   4400   -429    930   -314       C  
ATOM   1774  CD1 ILE C 882     -60.878 -32.006  44.530  1.00 36.41           C  
ANISOU 1774  CD1 ILE C 882     4824   4769   4241   -383    970   -294       C  
ATOM   1775  N   LYS C 883     -64.664 -28.662  44.543  1.00 37.19           N  
ANISOU 1775  N   LYS C 883     4773   4974   4383   -417    918   -309       N  
ATOM   1776  CA  LYS C 883     -65.720 -28.435  45.538  1.00 39.33           C  
ANISOU 1776  CA  LYS C 883     5042   5237   4662   -425    938   -316       C  
ATOM   1777  C   LYS C 883     -66.448 -27.093  45.320  1.00 38.93           C  
ANISOU 1777  C   LYS C 883     4941   5217   4634   -420    920   -307       C  
ATOM   1778  O   LYS C 883     -67.233 -26.721  46.190  1.00 35.68           O  
ANISOU 1778  O   LYS C 883     4523   4799   4234   -422    936   -310       O  
ATOM   1779  CB  LYS C 883     -65.110 -28.523  46.962  1.00 38.60           C  
ANISOU 1779  CB  LYS C 883     4996   5107   4562   -404    955   -310       C  
ATOM   1780  CG  LYS C 883     -64.278 -27.297  47.396  1.00 41.19           C  
ANISOU 1780  CG  LYS C 883     5319   5434   4897   -371    931   -292       C  
ATOM   1781  CD  LYS C 883     -63.665 -27.434  48.794  1.00 43.08           C  
ANISOU 1781  CD  LYS C 883     5605   5640   5122   -353    942   -285       C  
ATOM   1782  CE  LYS C 883     -62.768 -26.235  49.134  1.00 47.97           C  
ANISOU 1782  CE  LYS C 883     6225   6260   5741   -322    909   -266       C  
ATOM   1783  NZ  LYS C 883     -62.330 -26.267  50.538  1.00 47.75           N1+
ANISOU 1783  NZ  LYS C 883     6209   6219   5711   -310    911   -262       N1+
ATOM   1784  N   SER C 884     -66.158 -26.372  44.221  1.00 36.36           N  
ANISOU 1784  N   SER C 884     4582   4920   4313   -411    889   -296       N  
ATOM   1785  CA  SER C 884     -66.554 -24.976  43.981  1.00 40.29           C  
ANISOU 1785  CA  SER C 884     5031   5443   4833   -399    870   -282       C  
ATOM   1786  C   SER C 884     -68.066 -24.694  44.070  1.00 40.82           C  
ANISOU 1786  C   SER C 884     5059   5531   4918   -420    882   -286       C  
ATOM   1787  O   SER C 884     -68.452 -23.629  44.549  1.00 39.79           O  
ANISOU 1787  O   SER C 884     4905   5403   4810   -404    884   -275       O  
ATOM   1788  CB  SER C 884     -65.939 -24.486  42.655  1.00 41.67           C  
ANISOU 1788  CB  SER C 884     5176   5646   5008   -389    837   -269       C  
ATOM   1789  OG  SER C 884     -66.527 -25.073  41.512  1.00 42.62           O  
ANISOU 1789  OG  SER C 884     5290   5787   5115   -419    834   -279       O  
ATOM   1790  N   HIS C 885     -68.879 -25.680  43.662  1.00 44.83           N  
ANISOU 1790  N   HIS C 885     5560   6053   5419   -456    893   -301       N  
ATOM   1791  CA  HIS C 885     -70.337 -25.696  43.753  1.00 44.49           C  
ANISOU 1791  CA  HIS C 885     5481   6027   5394   -482    910   -307       C  
ATOM   1792  C   HIS C 885     -70.877 -25.753  45.198  1.00 44.44           C  
ANISOU 1792  C   HIS C 885     5496   5989   5401   -478    946   -313       C  
ATOM   1793  O   HIS C 885     -71.928 -25.168  45.453  1.00 46.74           O  
ANISOU 1793  O   HIS C 885     5749   6290   5719   -477    956   -306       O  
ATOM   1794  CB  HIS C 885     -70.873 -26.874  42.912  1.00 44.09           C  
ANISOU 1794  CB  HIS C 885     5425   5997   5329   -525    912   -325       C  
ATOM   1795  CG  HIS C 885     -70.311 -28.230  43.274  1.00 41.27           C  
ANISOU 1795  CG  HIS C 885     5127   5605   4949   -539    939   -345       C  
ATOM   1796  ND1 HIS C 885     -69.026 -28.641  42.898  1.00 40.23           N  
ANISOU 1796  ND1 HIS C 885     5034   5454   4796   -525    932   -345       N  
ATOM   1797  CD2 HIS C 885     -70.899 -29.234  44.015  1.00 43.04           C  
ANISOU 1797  CD2 HIS C 885     5377   5805   5170   -562    975   -364       C  
ATOM   1798  CE1 HIS C 885     -68.890 -29.852  43.419  1.00 40.93           C  
ANISOU 1798  CE1 HIS C 885     5169   5509   4870   -539    963   -362       C  
ATOM   1799  NE2 HIS C 885     -69.967 -30.254  44.094  1.00 41.81           N  
ANISOU 1799  NE2 HIS C 885     5277   5617   4991   -561    990   -374       N  
ATOM   1800  N   MET C 886     -70.154 -26.425  46.117  1.00 45.35           N  
ANISOU 1800  N   MET C 886     5669   6063   5497   -471    966   -323       N  
ATOM   1801  CA  MET C 886     -70.496 -26.518  47.544  1.00 47.67           C  
ANISOU 1801  CA  MET C 886     5995   6322   5795   -466   1002   -330       C  
ATOM   1802  C   MET C 886     -70.329 -25.188  48.300  1.00 48.49           C  
ANISOU 1802  C   MET C 886     6093   6417   5913   -434    996   -314       C  
ATOM   1803  O   MET C 886     -70.998 -24.994  49.314  1.00 45.27           O  
ANISOU 1803  O   MET C 886     5699   5987   5514   -431   1025   -317       O  
ATOM   1804  CB  MET C 886     -69.636 -27.585  48.264  1.00 50.89           C  
ANISOU 1804  CB  MET C 886     6469   6689   6175   -460   1018   -337       C  
ATOM   1805  CG  MET C 886     -69.602 -28.976  47.618  1.00 61.75           C  
ANISOU 1805  CG  MET C 886     7872   8056   7533   -487   1034   -353       C  
ATOM   1806  SD  MET C 886     -68.701 -30.213  48.597  1.00 77.72           S  
ANISOU 1806  SD  MET C 886     9970  10026   9531   -470   1061   -354       S  
ATOM   1807  CE  MET C 886     -69.944 -30.627  49.851  1.00 70.42           C  
ANISOU 1807  CE  MET C 886     9062   9082   8610   -506   1114   -376       C  
ATOM   1808  N   VAL C 887     -69.411 -24.333  47.819  1.00 45.15           N  
ANISOU 1808  N   VAL C 887     5657   6006   5489   -409    962   -298       N  
ATOM   1809  CA  VAL C 887     -68.957 -23.114  48.492  1.00 42.76           C  
ANISOU 1809  CA  VAL C 887     5355   5693   5199   -379    958   -285       C  
ATOM   1810  C   VAL C 887     -69.306 -21.822  47.716  1.00 42.18           C  
ANISOU 1810  C   VAL C 887     5222   5648   5153   -367    941   -268       C  
ATOM   1811  O   VAL C 887     -68.889 -20.745  48.143  1.00 42.15           O  
ANISOU 1811  O   VAL C 887     5219   5635   5159   -343    936   -257       O  
ATOM   1812  CB  VAL C 887     -67.420 -23.173  48.737  1.00 42.01           C  
ANISOU 1812  CB  VAL C 887     5305   5575   5079   -357    943   -281       C  
ATOM   1813  CG1 VAL C 887     -67.052 -24.281  49.739  1.00 41.04           C  
ANISOU 1813  CG1 VAL C 887     5239   5420   4933   -367    967   -293       C  
ATOM   1814  CG2 VAL C 887     -66.585 -23.314  47.450  1.00 43.91           C  
ANISOU 1814  CG2 VAL C 887     5536   5835   5312   -350    907   -273       C  
ATOM   1815  N   SER C 888     -70.086 -21.940  46.625  1.00 38.88           N  
ANISOU 1815  N   SER C 888     4757   5267   4748   -385    931   -265       N  
ATOM   1816  CA  SER C 888     -70.613 -20.843  45.797  1.00 38.73           C  
ANISOU 1816  CA  SER C 888     4679   5279   4755   -374    913   -244       C  
ATOM   1817  C   SER C 888     -69.525 -19.999  45.092  1.00 39.65           C  
ANISOU 1817  C   SER C 888     4793   5405   4866   -348    879   -229       C  
ATOM   1818  O   SER C 888     -69.735 -18.809  44.860  1.00 37.60           O  
ANISOU 1818  O   SER C 888     4501   5155   4630   -327    873   -211       O  
ATOM   1819  CB  SER C 888     -71.604 -19.972  46.611  1.00 41.00           C  
ANISOU 1819  CB  SER C 888     4945   5556   5076   -360    940   -234       C  
ATOM   1820  OG  SER C 888     -72.747 -20.723  46.966  1.00 43.15           O  
ANISOU 1820  OG  SER C 888     5214   5822   5358   -383    972   -246       O  
ATOM   1821  N   VAL C 889     -68.385 -20.627  44.758  1.00 38.06           N  
ANISOU 1821  N   VAL C 889     4625   5199   4637   -349    861   -236       N  
ATOM   1822  CA  VAL C 889     -67.294 -20.000  44.015  1.00 38.12           C  
ANISOU 1822  CA  VAL C 889     4629   5214   4641   -324    831   -222       C  
ATOM   1823  C   VAL C 889     -67.443 -20.344  42.523  1.00 37.84           C  
ANISOU 1823  C   VAL C 889     4561   5216   4599   -340    807   -216       C  
ATOM   1824  O   VAL C 889     -67.530 -21.520  42.170  1.00 42.31           O  
ANISOU 1824  O   VAL C 889     5142   5787   5146   -366    809   -231       O  
ATOM   1825  CB  VAL C 889     -65.905 -20.458  44.545  1.00 35.77           C  
ANISOU 1825  CB  VAL C 889     4385   4885   4320   -311    826   -228       C  
ATOM   1826  CG1 VAL C 889     -64.713 -20.064  43.649  1.00 34.32           C  
ANISOU 1826  CG1 VAL C 889     4193   4713   4134   -291    794   -213       C  
ATOM   1827  CG2 VAL C 889     -65.665 -19.895  45.958  1.00 33.15           C  
ANISOU 1827  CG2 VAL C 889     4079   4521   3993   -296    845   -229       C  
ATOM   1828  N   ASP C 890     -67.469 -19.301  41.683  1.00 38.47           N  
ANISOU 1828  N   ASP C 890     4596   5322   4696   -326    788   -196       N  
ATOM   1829  CA  ASP C 890     -67.594 -19.394  40.230  1.00 38.92           C  
ANISOU 1829  CA  ASP C 890     4621   5420   4744   -339    760   -187       C  
ATOM   1830  C   ASP C 890     -66.208 -19.397  39.577  1.00 37.80           C  
ANISOU 1830  C   ASP C 890     4501   5276   4584   -326    738   -184       C  
ATOM   1831  O   ASP C 890     -65.410 -18.495  39.833  1.00 36.33           O  
ANISOU 1831  O   ASP C 890     4317   5076   4407   -295    731   -171       O  
ATOM   1832  CB  ASP C 890     -68.462 -18.256  39.644  1.00 42.31           C  
ANISOU 1832  CB  ASP C 890     4991   5882   5202   -327    749   -160       C  
ATOM   1833  CG  ASP C 890     -69.861 -18.169  40.265  1.00 51.21           C  
ANISOU 1833  CG  ASP C 890     6086   7018   6352   -341    770   -159       C  
ATOM   1834  OD1 ASP C 890     -70.268 -17.037  40.606  1.00 55.53           O  
ANISOU 1834  OD1 ASP C 890     6612   7554   6931   -318    787   -144       O  
ATOM   1835  OD2 ASP C 890     -70.530 -19.225  40.314  1.00 56.16           O1-
ANISOU 1835  OD2 ASP C 890     6712   7659   6965   -376    774   -174       O1-
ATOM   1836  N   PHE C 891     -65.977 -20.402  38.719  1.00 35.31           N  
ANISOU 1836  N   PHE C 891     4197   4975   4243   -350    728   -194       N  
ATOM   1837  CA  PHE C 891     -64.810 -20.523  37.849  1.00 36.77           C  
ANISOU 1837  CA  PHE C 891     4401   5158   4412   -339    711   -191       C  
ATOM   1838  C   PHE C 891     -65.264 -20.297  36.395  1.00 39.40           C  
ANISOU 1838  C   PHE C 891     4696   5535   4736   -356    688   -181       C  
ATOM   1839  O   PHE C 891     -66.024 -21.125  35.889  1.00 38.97           O  
ANISOU 1839  O   PHE C 891     4634   5503   4667   -393    690   -193       O  
ATOM   1840  CB  PHE C 891     -64.211 -21.939  37.986  1.00 35.83           C  
ANISOU 1840  CB  PHE C 891     4331   5015   4267   -357    724   -213       C  
ATOM   1841  CG  PHE C 891     -63.304 -22.141  39.182  1.00 36.84           C  
ANISOU 1841  CG  PHE C 891     4501   5099   4396   -336    739   -217       C  
ATOM   1842  CD1 PHE C 891     -63.851 -22.383  40.458  1.00 36.43           C  
ANISOU 1842  CD1 PHE C 891     4466   5024   4349   -340    763   -228       C  
ATOM   1843  CD2 PHE C 891     -61.909 -21.961  39.054  1.00 35.99           C  
ANISOU 1843  CD2 PHE C 891     4417   4973   4283   -313    730   -211       C  
ATOM   1844  CE1 PHE C 891     -63.012 -22.516  41.554  1.00 36.95           C  
ANISOU 1844  CE1 PHE C 891     4575   5053   4411   -322    774   -230       C  
ATOM   1845  CE2 PHE C 891     -61.088 -22.101  40.165  1.00 35.59           C  
ANISOU 1845  CE2 PHE C 891     4403   4886   4232   -294    739   -211       C  
ATOM   1846  CZ  PHE C 891     -61.636 -22.387  41.408  1.00 35.64           C  
ANISOU 1846  CZ  PHE C 891     4428   4872   4240   -298    760   -221       C  
ATOM   1847  N   PRO C 892     -64.779 -19.220  35.733  1.00 37.43           N  
ANISOU 1847  N   PRO C 892     4426   5301   4495   -331    667   -158       N  
ATOM   1848  CA  PRO C 892     -64.880 -19.057  34.266  1.00 41.22           C  
ANISOU 1848  CA  PRO C 892     4875   5822   4961   -344    642   -145       C  
ATOM   1849  C   PRO C 892     -64.307 -20.243  33.469  1.00 42.55           C  
ANISOU 1849  C   PRO C 892     5079   5993   5095   -373    642   -165       C  
ATOM   1850  O   PRO C 892     -63.376 -20.897  33.939  1.00 42.56           O  
ANISOU 1850  O   PRO C 892     5125   5958   5088   -367    656   -180       O  
ATOM   1851  CB  PRO C 892     -64.086 -17.774  33.999  1.00 38.02           C  
ANISOU 1851  CB  PRO C 892     4459   5414   4572   -305    629   -121       C  
ATOM   1852  CG  PRO C 892     -64.158 -16.992  35.291  1.00 39.87           C  
ANISOU 1852  CG  PRO C 892     4692   5619   4837   -277    645   -117       C  
ATOM   1853  CD  PRO C 892     -64.070 -18.091  36.332  1.00 37.94           C  
ANISOU 1853  CD  PRO C 892     4493   5341   4581   -291    666   -144       C  
ATOM   1854  N   GLU C 893     -64.915 -20.516  32.305  1.00 48.89           N  
ANISOU 1854  N   GLU C 893     5860   6837   5878   -404    626   -164       N  
ATOM   1855  CA  GLU C 893     -64.749 -21.743  31.519  1.00 50.52           C  
ANISOU 1855  CA  GLU C 893     6101   7046   6049   -441    631   -187       C  
ATOM   1856  C   GLU C 893     -63.297 -22.104  31.145  1.00 44.86           C  
ANISOU 1856  C   GLU C 893     5428   6297   5319   -426    638   -192       C  
ATOM   1857  O   GLU C 893     -62.938 -23.277  31.223  1.00 44.61           O  
ANISOU 1857  O   GLU C 893     5440   6235   5274   -439    661   -214       O  
ATOM   1858  CB  GLU C 893     -65.644 -21.630  30.261  1.00 59.82           C  
ANISOU 1858  CB  GLU C 893     7245   8278   7205   -474    606   -180       C  
ATOM   1859  CG  GLU C 893     -65.946 -22.950  29.517  1.00 71.45           C  
ANISOU 1859  CG  GLU C 893     8746   9759   8642   -528    616   -210       C  
ATOM   1860  CD  GLU C 893     -67.033 -23.808  30.179  1.00 76.28           C  
ANISOU 1860  CD  GLU C 893     9344  10380   9258   -562    628   -226       C  
ATOM   1861  OE1 GLU C 893     -67.764 -24.468  29.410  1.00 81.75           O  
ANISOU 1861  OE1 GLU C 893    10022  11112   9927   -610    618   -236       O  
ATOM   1862  OE2 GLU C 893     -67.132 -23.793  31.425  1.00 79.18           O1-
ANISOU 1862  OE2 GLU C 893     9716  10716   9652   -542    648   -229       O1-
ATOM   1863  N   MET C 894     -62.488 -21.101  30.764  1.00 42.16           N  
ANISOU 1863  N   MET C 894     5073   5960   4984   -396    621   -170       N  
ATOM   1864  CA  MET C 894     -61.095 -21.279  30.344  1.00 40.57           C  
ANISOU 1864  CA  MET C 894     4908   5728   4776   -377    629   -172       C  
ATOM   1865  C   MET C 894     -60.162 -21.589  31.527  1.00 39.70           C  
ANISOU 1865  C   MET C 894     4834   5567   4682   -354    651   -181       C  
ATOM   1866  O   MET C 894     -59.339 -22.497  31.415  1.00 36.77           O  
ANISOU 1866  O   MET C 894     4504   5167   4298   -359    670   -195       O  
ATOM   1867  CB  MET C 894     -60.666 -20.022  29.571  1.00 43.75           C  
ANISOU 1867  CB  MET C 894     5284   6146   5192   -346    607   -144       C  
ATOM   1868  CG  MET C 894     -59.555 -20.218  28.543  1.00 48.83           C  
ANISOU 1868  CG  MET C 894     5951   6784   5818   -344    607   -143       C  
ATOM   1869  SD  MET C 894     -59.104 -18.681  27.690  1.00 61.43           S  
ANISOU 1869  SD  MET C 894     7506   8408   7423   -316    580   -108       S  
ATOM   1870  CE  MET C 894     -60.708 -18.048  27.119  1.00 53.69           C  
ANISOU 1870  CE  MET C 894     6472   7485   6441   -337    557    -93       C  
ATOM   1871  N   MET C 895     -60.357 -20.872  32.649  1.00 39.99           N  
ANISOU 1871  N   MET C 895     4854   5593   4745   -327    649   -171       N  
ATOM   1872  CA  MET C 895     -59.721 -21.124  33.945  1.00 41.52           C  
ANISOU 1872  CA  MET C 895     5078   5745   4952   -308    666   -177       C  
ATOM   1873  C   MET C 895     -60.056 -22.516  34.508  1.00 37.48           C  
ANISOU 1873  C   MET C 895     4600   5215   4425   -335    690   -201       C  
ATOM   1874  O   MET C 895     -59.145 -23.205  34.963  1.00 34.85           O  
ANISOU 1874  O   MET C 895     4305   4847   4089   -326    706   -207       O  
ATOM   1875  CB  MET C 895     -60.125 -20.014  34.943  1.00 43.67           C  
ANISOU 1875  CB  MET C 895     5325   6015   5252   -284    661   -165       C  
ATOM   1876  CG  MET C 895     -59.303 -18.724  34.797  1.00 48.50           C  
ANISOU 1876  CG  MET C 895     5918   6628   5881   -251    644   -143       C  
ATOM   1877  SD  MET C 895     -57.627 -18.795  35.490  1.00 55.71           S  
ANISOU 1877  SD  MET C 895     6866   7500   6802   -220    647   -140       S  
ATOM   1878  CE  MET C 895     -58.005 -18.755  37.262  1.00 48.38           C  
ANISOU 1878  CE  MET C 895     5957   6547   5878   -224    665   -153       C  
ATOM   1879  N   ALA C 896     -61.336 -22.918  34.423  1.00 36.38           N  
ANISOU 1879  N   ALA C 896     4445   5099   4277   -368    694   -212       N  
ATOM   1880  CA  ALA C 896     -61.833 -24.230  34.839  1.00 38.51           C  
ANISOU 1880  CA  ALA C 896     4745   5353   4533   -398    720   -237       C  
ATOM   1881  C   ALA C 896     -61.212 -25.392  34.048  1.00 40.42           C  
ANISOU 1881  C   ALA C 896     5023   5583   4751   -419    735   -251       C  
ATOM   1882  O   ALA C 896     -60.865 -26.401  34.657  1.00 40.35           O  
ANISOU 1882  O   ALA C 896     5054   5539   4736   -425    762   -266       O  
ATOM   1883  CB  ALA C 896     -63.365 -24.264  34.721  1.00 36.72           C  
ANISOU 1883  CB  ALA C 896     4488   5158   4305   -433    720   -245       C  
ATOM   1884  N   GLU C 897     -61.064 -25.225  32.721  1.00 39.44           N  
ANISOU 1884  N   GLU C 897     4887   5485   4612   -430    719   -247       N  
ATOM   1885  CA  GLU C 897     -60.516 -26.243  31.821  1.00 45.04           C  
ANISOU 1885  CA  GLU C 897     5631   6184   5296   -453    736   -263       C  
ATOM   1886  C   GLU C 897     -59.010 -26.455  32.052  1.00 45.47           C  
ANISOU 1886  C   GLU C 897     5721   6195   5360   -420    751   -256       C  
ATOM   1887  O   GLU C 897     -58.588 -27.606  32.170  1.00 41.10           O  
ANISOU 1887  O   GLU C 897     5209   5609   4797   -430    782   -270       O  
ATOM   1888  CB  GLU C 897     -60.892 -25.896  30.360  1.00 50.88           C  
ANISOU 1888  CB  GLU C 897     6350   6968   6013   -481    716   -261       C  
ATOM   1889  CG  GLU C 897     -60.830 -27.065  29.345  1.00 60.64           C  
ANISOU 1889  CG  GLU C 897     7621   8204   7215   -528    737   -288       C  
ATOM   1890  CD  GLU C 897     -59.520 -27.256  28.569  1.00 69.85           C  
ANISOU 1890  CD  GLU C 897     8822   9346   8370   -519    751   -288       C  
ATOM   1891  OE1 GLU C 897     -59.627 -27.734  27.419  1.00 78.78           O  
ANISOU 1891  OE1 GLU C 897     9963  10499   9470   -554    751   -299       O  
ATOM   1892  OE2 GLU C 897     -58.440 -26.932  29.108  1.00 74.35           O1-
ANISOU 1892  OE2 GLU C 897     9411   9877   8961   -478    763   -276       O1-
ATOM   1893  N   ILE C 898     -58.238 -25.357  32.164  1.00 43.08           N  
ANISOU 1893  N   ILE C 898     5401   5892   5076   -380    731   -232       N  
ATOM   1894  CA  ILE C 898     -56.798 -25.404  32.436  1.00 42.34           C  
ANISOU 1894  CA  ILE C 898     5331   5759   4994   -346    741   -222       C  
ATOM   1895  C   ILE C 898     -56.483 -26.007  33.818  1.00 39.56           C  
ANISOU 1895  C   ILE C 898     5006   5371   4654   -333    761   -225       C  
ATOM   1896  O   ILE C 898     -55.596 -26.854  33.901  1.00 37.70           O  
ANISOU 1896  O   ILE C 898     4805   5101   4418   -326    784   -226       O  
ATOM   1897  CB  ILE C 898     -56.110 -24.010  32.307  1.00 42.02           C  
ANISOU 1897  CB  ILE C 898     5262   5727   4976   -308    714   -196       C  
ATOM   1898  CG1 ILE C 898     -56.171 -23.508  30.847  1.00 41.32           C  
ANISOU 1898  CG1 ILE C 898     5154   5667   4876   -314    698   -189       C  
ATOM   1899  CG2 ILE C 898     -54.640 -23.974  32.797  1.00 42.73           C  
ANISOU 1899  CG2 ILE C 898     5374   5778   5083   -274    723   -185       C  
ATOM   1900  CD1 ILE C 898     -55.771 -22.035  30.681  1.00 42.77           C  
ANISOU 1900  CD1 ILE C 898     5308   5859   5084   -277    674   -164       C  
ATOM   1901  N   ILE C 899     -57.221 -25.597  34.863  1.00 39.75           N  
ANISOU 1901  N   ILE C 899     5015   5400   4688   -329    753   -224       N  
ATOM   1902  CA  ILE C 899     -57.007 -26.090  36.224  1.00 37.63           C  
ANISOU 1902  CA  ILE C 899     4771   5097   4427   -316    769   -225       C  
ATOM   1903  C   ILE C 899     -57.430 -27.562  36.404  1.00 41.25           C  
ANISOU 1903  C   ILE C 899     5267   5533   4870   -343    804   -244       C  
ATOM   1904  O   ILE C 899     -56.712 -28.294  37.077  1.00 40.43           O  
ANISOU 1904  O   ILE C 899     5197   5393   4769   -327    825   -240       O  
ATOM   1905  CB  ILE C 899     -57.655 -25.175  37.305  1.00 37.73           C  
ANISOU 1905  CB  ILE C 899     4763   5119   4454   -305    756   -220       C  
ATOM   1906  CG1 ILE C 899     -56.961 -23.792  37.328  1.00 34.07           C  
ANISOU 1906  CG1 ILE C 899     4274   4661   4007   -271    729   -198       C  
ATOM   1907  CG2 ILE C 899     -57.664 -25.769  38.737  1.00 33.92           C  
ANISOU 1907  CG2 ILE C 899     4311   4604   3973   -298    775   -223       C  
ATOM   1908  CD1 ILE C 899     -57.808 -22.667  37.943  1.00 33.64           C  
ANISOU 1908  CD1 ILE C 899     4187   4625   3967   -266    715   -193       C  
ATOM   1909  N   SER C 900     -58.532 -28.004  35.776  1.00 39.32           N  
ANISOU 1909  N   SER C 900     5017   5312   4610   -383    812   -264       N  
ATOM   1910  CA  SER C 900     -58.981 -29.399  35.859  1.00 43.54           C  
ANISOU 1910  CA  SER C 900     5584   5827   5129   -414    847   -286       C  
ATOM   1911  C   SER C 900     -58.046 -30.417  35.171  1.00 43.95           C  
ANISOU 1911  C   SER C 900     5674   5853   5170   -421    874   -293       C  
ATOM   1912  O   SER C 900     -57.939 -31.536  35.673  1.00 46.02           O  
ANISOU 1912  O   SER C 900     5973   6080   5431   -423    908   -299       O  
ATOM   1913  CB  SER C 900     -60.442 -29.528  35.383  1.00 43.53           C  
ANISOU 1913  CB  SER C 900     5562   5860   5116   -459    845   -307       C  
ATOM   1914  OG  SER C 900     -60.588 -29.306  33.996  1.00 46.49           O  
ANISOU 1914  OG  SER C 900     5910   6274   5478   -477    823   -306       O  
ATOM   1915  N   VAL C 901     -57.394 -30.024  34.061  1.00 41.12           N  
ANISOU 1915  N   VAL C 901     5307   5509   4806   -420    863   -288       N  
ATOM   1916  CA  VAL C 901     -56.597 -30.931  33.229  1.00 40.26           C  
ANISOU 1916  CA  VAL C 901     5234   5372   4687   -426    893   -293       C  
ATOM   1917  C   VAL C 901     -55.085 -30.809  33.502  1.00 40.49           C  
ANISOU 1917  C   VAL C 901     5276   5370   4739   -378    895   -268       C  
ATOM   1918  O   VAL C 901     -54.425 -31.838  33.646  1.00 41.42           O  
ANISOU 1918  O   VAL C 901     5430   5446   4860   -370    931   -266       O  
ATOM   1919  CB  VAL C 901     -56.849 -30.681  31.710  1.00 40.67           C  
ANISOU 1919  CB  VAL C 901     5276   5457   4718   -456    883   -304       C  
ATOM   1920  CG1 VAL C 901     -55.991 -31.558  30.771  1.00 41.71           C  
ANISOU 1920  CG1 VAL C 901     5450   5560   4837   -468    920   -313       C  
ATOM   1921  CG2 VAL C 901     -58.333 -30.879  31.347  1.00 41.22           C  
ANISOU 1921  CG2 VAL C 901     5326   5566   4768   -503    872   -324       C  
ATOM   1922  N   GLN C 902     -54.557 -29.574  33.540  1.00 38.68           N  
ANISOU 1922  N   GLN C 902     5014   5157   4525   -347    860   -246       N  
ATOM   1923  CA  GLN C 902     -53.114 -29.310  33.520  1.00 36.58           C  
ANISOU 1923  CA  GLN C 902     4754   4866   4279   -307    861   -223       C  
ATOM   1924  C   GLN C 902     -52.488 -29.252  34.919  1.00 38.11           C  
ANISOU 1924  C   GLN C 902     4955   5034   4492   -274    860   -205       C  
ATOM   1925  O   GLN C 902     -51.317 -29.607  35.050  1.00 37.15           O  
ANISOU 1925  O   GLN C 902     4852   4878   4382   -250    878   -189       O  
ATOM   1926  CB  GLN C 902     -52.829 -27.993  32.759  1.00 40.34           C  
ANISOU 1926  CB  GLN C 902     5196   5367   4761   -291    828   -209       C  
ATOM   1927  CG  GLN C 902     -53.471 -27.893  31.358  1.00 40.80           C  
ANISOU 1927  CG  GLN C 902     5247   5457   4796   -323    824   -222       C  
ATOM   1928  CD  GLN C 902     -53.040 -28.981  30.368  1.00 43.65           C  
ANISOU 1928  CD  GLN C 902     5647   5798   5139   -350    863   -239       C  
ATOM   1929  OE1 GLN C 902     -51.974 -29.583  30.491  1.00 45.86           O  
ANISOU 1929  OE1 GLN C 902     5955   6036   5431   -331    893   -231       O  
ATOM   1930  NE2 GLN C 902     -53.872 -29.217  29.353  1.00 42.63           N  
ANISOU 1930  NE2 GLN C 902     5519   5697   4980   -394    864   -261       N  
ATOM   1931  N   VAL C 903     -53.248 -28.809  35.934  1.00 38.17           N  
ANISOU 1931  N   VAL C 903     4946   5054   4499   -275    842   -207       N  
ATOM   1932  CA  VAL C 903     -52.739 -28.674  37.300  1.00 35.42           C  
ANISOU 1932  CA  VAL C 903     4603   4688   4166   -246    835   -190       C  
ATOM   1933  C   VAL C 903     -52.505 -30.005  38.064  1.00 38.22           C  
ANISOU 1933  C   VAL C 903     4997   5004   4518   -243    870   -188       C  
ATOM   1934  O   VAL C 903     -51.507 -30.062  38.779  1.00 38.13           O  
ANISOU 1934  O   VAL C 903     4994   4970   4521   -211    868   -164       O  
ATOM   1935  CB  VAL C 903     -53.553 -27.651  38.140  1.00 37.06           C  
ANISOU 1935  CB  VAL C 903     4786   4920   4375   -248    809   -193       C  
ATOM   1936  CG1 VAL C 903     -53.256 -27.636  39.645  1.00 34.58           C  
ANISOU 1936  CG1 VAL C 903     4485   4586   4067   -226    806   -180       C  
ATOM   1937  CG2 VAL C 903     -53.391 -26.231  37.568  1.00 34.98           C  
ANISOU 1937  CG2 VAL C 903     4483   4685   4121   -236    775   -183       C  
ATOM   1938  N   PRO C 904     -53.282 -31.090  37.817  1.00 39.84           N  
ANISOU 1938  N   PRO C 904     5227   5201   4708   -276    903   -211       N  
ATOM   1939  CA  PRO C 904     -52.909 -32.450  38.262  1.00 40.79           C  
ANISOU 1939  CA  PRO C 904     5388   5280   4829   -272    943   -207       C  
ATOM   1940  C   PRO C 904     -51.551 -32.978  37.765  1.00 40.59           C  
ANISOU 1940  C   PRO C 904     5379   5225   4817   -248    963   -188       C  
ATOM   1941  O   PRO C 904     -50.920 -33.743  38.492  1.00 38.54           O  
ANISOU 1941  O   PRO C 904     5142   4931   4568   -224    983   -168       O  
ATOM   1942  CB  PRO C 904     -54.069 -33.331  37.780  1.00 41.26           C  
ANISOU 1942  CB  PRO C 904     5468   5338   4868   -318    977   -239       C  
ATOM   1943  CG  PRO C 904     -55.260 -32.394  37.795  1.00 40.83           C  
ANISOU 1943  CG  PRO C 904     5380   5327   4806   -339    945   -254       C  
ATOM   1944  CD  PRO C 904     -54.660 -31.074  37.328  1.00 40.76           C  
ANISOU 1944  CD  PRO C 904     5335   5345   4806   -319    905   -239       C  
ATOM   1945  N   LYS C 905     -51.106 -32.540  36.571  1.00 41.19           N  
ANISOU 1945  N   LYS C 905     5440   5315   4894   -252    955   -191       N  
ATOM   1946  CA  LYS C 905     -49.788 -32.867  36.015  1.00 41.11           C  
ANISOU 1946  CA  LYS C 905     5442   5276   4899   -228    976   -172       C  
ATOM   1947  C   LYS C 905     -48.652 -32.182  36.799  1.00 40.40           C  
ANISOU 1947  C   LYS C 905     5332   5182   4834   -182    947   -136       C  
ATOM   1948  O   LYS C 905     -47.612 -32.805  37.007  1.00 40.13           O  
ANISOU 1948  O   LYS C 905     5311   5115   4819   -154    966   -111       O  
ATOM   1949  CB  LYS C 905     -49.710 -32.485  34.521  1.00 45.11           C  
ANISOU 1949  CB  LYS C 905     5942   5797   5398   -246    979   -185       C  
ATOM   1950  CG  LYS C 905     -50.842 -33.059  33.650  1.00 47.37           C  
ANISOU 1950  CG  LYS C 905     6248   6093   5655   -297   1003   -221       C  
ATOM   1951  CD  LYS C 905     -50.740 -32.591  32.191  1.00 49.52           C  
ANISOU 1951  CD  LYS C 905     6512   6385   5917   -313    998   -230       C  
ATOM   1952  CE  LYS C 905     -51.899 -33.097  31.321  1.00 50.37           C  
ANISOU 1952  CE  LYS C 905     6631   6515   5990   -369   1010   -265       C  
ATOM   1953  NZ  LYS C 905     -51.813 -32.557  29.955  1.00 51.11           N1+
ANISOU 1953  NZ  LYS C 905     6711   6634   6071   -380    994   -268       N1+
ATOM   1954  N   ILE C 906     -48.889 -30.938  37.255  1.00 40.18           N  
ANISOU 1954  N   ILE C 906     5272   5185   4807   -176    902   -133       N  
ATOM   1955  CA  ILE C 906     -47.985 -30.181  38.126  1.00 42.85           C  
ANISOU 1955  CA  ILE C 906     5592   5522   5166   -138    872   -103       C  
ATOM   1956  C   ILE C 906     -47.912 -30.789  39.543  1.00 42.90           C  
ANISOU 1956  C   ILE C 906     5620   5509   5171   -128    881    -91       C  
ATOM   1957  O   ILE C 906     -46.812 -30.913  40.082  1.00 42.30           O  
ANISOU 1957  O   ILE C 906     5545   5415   5110    -98    876    -62       O  
ATOM   1958  CB  ILE C 906     -48.378 -28.672  38.220  1.00 43.12           C  
ANISOU 1958  CB  ILE C 906     5590   5592   5201   -135    826   -104       C  
ATOM   1959  CG1 ILE C 906     -48.283 -27.985  36.836  1.00 41.45           C  
ANISOU 1959  CG1 ILE C 906     5356   5400   4993   -140    816   -109       C  
ATOM   1960  CG2 ILE C 906     -47.566 -27.865  39.261  1.00 45.59           C  
ANISOU 1960  CG2 ILE C 906     5889   5902   5529   -104    797    -77       C  
ATOM   1961  CD1 ILE C 906     -48.960 -26.607  36.766  1.00 41.47           C  
ANISOU 1961  CD1 ILE C 906     5323   5437   4995   -142    778   -113       C  
ATOM   1962  N   LEU C 907     -49.070 -31.179  40.106  1.00 42.99           N  
ANISOU 1962  N   LEU C 907     5649   5522   5164   -153    895   -112       N  
ATOM   1963  CA  LEU C 907     -49.180 -31.752  41.450  1.00 43.11           C  
ANISOU 1963  CA  LEU C 907     5683   5521   5175   -143    898   -100       C  
ATOM   1964  C   LEU C 907     -48.561 -33.157  41.575  1.00 46.65           C  
ANISOU 1964  C   LEU C 907     6165   5929   5629   -130    940    -84       C  
ATOM   1965  O   LEU C 907     -47.985 -33.449  42.624  1.00 46.12           O  
ANISOU 1965  O   LEU C 907     6107   5847   5568   -106    936    -57       O  
ATOM   1966  CB  LEU C 907     -50.653 -31.736  41.919  1.00 42.70           C  
ANISOU 1966  CB  LEU C 907     5637   5483   5104   -171    900   -125       C  
ATOM   1967  CG  LEU C 907     -51.245 -30.324  42.154  1.00 44.52           C  
ANISOU 1967  CG  LEU C 907     5834   5749   5332   -175    858   -133       C  
ATOM   1968  CD1 LEU C 907     -52.730 -30.411  42.559  1.00 40.37           C  
ANISOU 1968  CD1 LEU C 907     5317   5231   4790   -204    869   -158       C  
ATOM   1969  CD2 LEU C 907     -50.426 -29.479  43.149  1.00 41.21           C  
ANISOU 1969  CD2 LEU C 907     5397   5335   4923   -145    820   -108       C  
ATOM   1970  N   SER C 908     -48.647 -33.973  40.509  1.00 46.12           N  
ANISOU 1970  N   SER C 908     6117   5843   5562   -147    981    -98       N  
ATOM   1971  CA  SER C 908     -48.045 -35.310  40.427  1.00 47.47           C  
ANISOU 1971  CA  SER C 908     6319   5970   5744   -131   1028    -80       C  
ATOM   1972  C   SER C 908     -46.541 -35.312  40.078  1.00 47.95           C  
ANISOU 1972  C   SER C 908     6367   6016   5834    -94   1027    -45       C  
ATOM   1973  O   SER C 908     -45.907 -36.356  40.227  1.00 51.08           O  
ANISOU 1973  O   SER C 908     6784   6376   6246    -73   1063    -22       O  
ATOM   1974  CB  SER C 908     -48.868 -36.177  39.451  1.00 48.02           C  
ANISOU 1974  CB  SER C 908     6417   6024   5801   -168   1077   -113       C  
ATOM   1975  OG  SER C 908     -48.747 -35.742  38.111  1.00 47.68           O  
ANISOU 1975  OG  SER C 908     6357   6004   5753   -188   1066   -133       O  
ATOM   1976  N   GLY C 909     -45.988 -34.168  39.637  1.00 44.07           N  
ANISOU 1976  N   GLY C 909     5842   5550   5353    -85    991    -40       N  
ATOM   1977  CA  GLY C 909     -44.564 -34.030  39.325  1.00 43.56           C  
ANISOU 1977  CA  GLY C 909     5764   5468   5317    -50    993     -7       C  
ATOM   1978  C   GLY C 909     -44.207 -34.522  37.912  1.00 41.87           C  
ANISOU 1978  C   GLY C 909     5562   5232   5113    -57   1035    -16       C  
ATOM   1979  O   GLY C 909     -43.021 -34.660  37.610  1.00 42.01           O  
ANISOU 1979  O   GLY C 909     5575   5228   5159    -27   1050     13       O  
ATOM   1980  N   LYS C 910     -45.204 -34.756  37.040  1.00 41.69           N  
ANISOU 1980  N   LYS C 910     5554   5218   5066    -97   1054    -55       N  
ATOM   1981  CA  LYS C 910     -45.019 -34.959  35.597  1.00 46.75           C  
ANISOU 1981  CA  LYS C 910     6204   5850   5706   -113   1083    -71       C  
ATOM   1982  C   LYS C 910     -44.579 -33.658  34.888  1.00 46.38           C  
ANISOU 1982  C   LYS C 910     6118   5834   5668   -102   1040    -65       C  
ATOM   1983  O   LYS C 910     -43.938 -33.735  33.842  1.00 48.43           O  
ANISOU 1983  O   LYS C 910     6379   6082   5939    -97   1059    -61       O  
ATOM   1984  CB  LYS C 910     -46.329 -35.505  34.986  1.00 49.66           C  
ANISOU 1984  CB  LYS C 910     6601   6225   6041   -165   1110   -116       C  
ATOM   1985  CG  LYS C 910     -46.794 -36.875  35.535  1.00 56.36           C  
ANISOU 1985  CG  LYS C 910     7489   7042   6883   -177   1154   -123       C  
ATOM   1986  CD  LYS C 910     -46.446 -38.092  34.654  1.00 58.93           C  
ANISOU 1986  CD  LYS C 910     7862   7318   7211   -190   1228   -132       C  
ATOM   1987  CE  LYS C 910     -44.948 -38.386  34.467  1.00 61.95           C  
ANISOU 1987  CE  LYS C 910     8251   7660   7625   -153   1263   -100       C  
ATOM   1988  NZ  LYS C 910     -44.297 -38.760  35.734  1.00 62.17           N1+
ANISOU 1988  NZ  LYS C 910     8276   7658   7686   -104   1271    -53       N1+
ATOM   1989  N   VAL C 911     -44.902 -32.506  35.500  1.00 43.60           N  
ANISOU 1989  N   VAL C 911     5734   5519   5313    -96    985    -62       N  
ATOM   1990  CA  VAL C 911     -44.450 -31.163  35.152  1.00 41.15           C  
ANISOU 1990  CA  VAL C 911     5386   5236   5011    -84    943    -54       C  
ATOM   1991  C   VAL C 911     -43.801 -30.556  36.409  1.00 40.04           C  
ANISOU 1991  C   VAL C 911     5221   5100   4892    -50    908    -22       C  
ATOM   1992  O   VAL C 911     -44.374 -30.671  37.495  1.00 44.20           O  
ANISOU 1992  O   VAL C 911     5751   5633   5409    -52    892    -22       O  
ATOM   1993  CB  VAL C 911     -45.654 -30.278  34.715  1.00 40.78           C  
ANISOU 1993  CB  VAL C 911     5324   5231   4938   -116    915    -85       C  
ATOM   1994  CG1 VAL C 911     -45.340 -28.777  34.563  1.00 40.48           C  
ANISOU 1994  CG1 VAL C 911     5247   5220   4911   -101    873    -74       C  
ATOM   1995  CG2 VAL C 911     -46.291 -30.802  33.418  1.00 39.46           C  
ANISOU 1995  CG2 VAL C 911     5178   5066   4748   -154    946   -114       C  
ATOM   1996  N   LYS C 912     -42.618 -29.939  36.243  1.00 38.80           N  
ANISOU 1996  N   LYS C 912     5039   4939   4762    -21    893      3       N  
ATOM   1997  CA  LYS C 912     -41.808 -29.396  37.338  1.00 38.89           C  
ANISOU 1997  CA  LYS C 912     5026   4956   4791      7    856     33       C  
ATOM   1998  C   LYS C 912     -41.141 -28.063  36.957  1.00 37.81           C  
ANISOU 1998  C   LYS C 912     4850   4841   4673     21    819     45       C  
ATOM   1999  O   LYS C 912     -40.797 -27.875  35.787  1.00 35.35           O  
ANISOU 1999  O   LYS C 912     4530   4529   4369     20    829     39       O  
ATOM   2000  CB  LYS C 912     -40.727 -30.422  37.741  1.00 40.45           C  
ANISOU 2000  CB  LYS C 912     5233   5120   5013     36    880     69       C  
ATOM   2001  CG  LYS C 912     -41.244 -31.510  38.690  1.00 45.53           C  
ANISOU 2001  CG  LYS C 912     5903   5752   5642     34    891     73       C  
ATOM   2002  CD  LYS C 912     -40.168 -32.550  39.017  1.00 51.28           C  
ANISOU 2002  CD  LYS C 912     6645   6442   6396     62    927    109       C  
ATOM   2003  CE  LYS C 912     -40.674 -33.634  39.976  1.00 54.81           C  
ANISOU 2003  CE  LYS C 912     7125   6870   6827     58    951    110       C  
ATOM   2004  NZ  LYS C 912     -39.797 -34.816  39.955  1.00 61.29           N1+
ANISOU 2004  NZ  LYS C 912     7969   7646   7669     74   1010    129       N1+
ATOM   2005  N   PRO C 913     -40.930 -27.178  37.962  1.00 38.04           N  
ANISOU 2005  N   PRO C 913     4857   4887   4706     33    776     59       N  
ATOM   2006  CA  PRO C 913     -40.182 -25.929  37.769  1.00 36.04           C  
ANISOU 2006  CA  PRO C 913     4568   4652   4473     45    743     69       C  
ATOM   2007  C   PRO C 913     -38.681 -26.153  37.518  1.00 35.81           C  
ANISOU 2007  C   PRO C 913     4525   4602   4479     73    755    101       C  
ATOM   2008  O   PRO C 913     -38.078 -27.042  38.121  1.00 32.60           O  
ANISOU 2008  O   PRO C 913     4130   4172   4084     89    774    125       O  
ATOM   2009  CB  PRO C 913     -40.427 -25.155  39.072  1.00 33.64           C  
ANISOU 2009  CB  PRO C 913     4250   4366   4162     48    699     77       C  
ATOM   2010  CG  PRO C 913     -40.632 -26.229  40.123  1.00 35.37           C  
ANISOU 2010  CG  PRO C 913     4498   4578   4359     39    709     73       C  
ATOM   2011  CD  PRO C 913     -41.373 -27.314  39.355  1.00 37.31           C  
ANISOU 2011  CD  PRO C 913     4775   4805   4595     26    756     57       C  
ATOM   2012  N   ILE C 914     -38.115 -25.309  36.645  1.00 36.86           N  
ANISOU 2012  N   ILE C 914     4632   4742   4631     80    745    104       N  
ATOM   2013  CA  ILE C 914     -36.679 -25.198  36.417  1.00 38.35           C  
ANISOU 2013  CA  ILE C 914     4797   4916   4858    109    746    138       C  
ATOM   2014  C   ILE C 914     -36.137 -24.180  37.437  1.00 40.69           C  
ANISOU 2014  C   ILE C 914     5063   5234   5162    116    695    153       C  
ATOM   2015  O   ILE C 914     -36.360 -22.977  37.282  1.00 40.89           O  
ANISOU 2015  O   ILE C 914     5073   5283   5178    104    667    136       O  
ATOM   2016  CB  ILE C 914     -36.346 -24.695  34.979  1.00 38.62           C  
ANISOU 2016  CB  ILE C 914     4820   4945   4907    110    764    132       C  
ATOM   2017  CG1 ILE C 914     -36.998 -25.577  33.890  1.00 37.05           C  
ANISOU 2017  CG1 ILE C 914     4656   4731   4687     91    810    106       C  
ATOM   2018  CG2 ILE C 914     -34.823 -24.589  34.735  1.00 39.82           C  
ANISOU 2018  CG2 ILE C 914     4944   5079   5106    141    768    169       C  
ATOM   2019  CD1 ILE C 914     -36.941 -24.959  32.487  1.00 33.69           C  
ANISOU 2019  CD1 ILE C 914     4227   4308   4266     85    825     94       C  
ATOM   2020  N   TYR C 915     -35.456 -24.691  38.472  1.00 40.83           N  
ANISOU 2020  N   TYR C 915     5075   5244   5193    134    684    185       N  
ATOM   2021  CA  TYR C 915     -34.803 -23.872  39.489  1.00 38.90           C  
ANISOU 2021  CA  TYR C 915     4802   5021   4957    140    635    205       C  
ATOM   2022  C   TYR C 915     -33.414 -23.426  39.024  1.00 41.33           C  
ANISOU 2022  C   TYR C 915     5071   5326   5306    160    625    231       C  
ATOM   2023  O   TYR C 915     -32.683 -24.214  38.424  1.00 37.75           O  
ANISOU 2023  O   TYR C 915     4612   4848   4882    181    657    255       O  
ATOM   2024  CB  TYR C 915     -34.691 -24.670  40.800  1.00 39.55           C  
ANISOU 2024  CB  TYR C 915     4895   5099   5031    149    626    230       C  
ATOM   2025  CG  TYR C 915     -35.989 -24.804  41.568  1.00 39.98           C  
ANISOU 2025  CG  TYR C 915     4981   5165   5044    126    619    203       C  
ATOM   2026  CD1 TYR C 915     -36.642 -26.048  41.686  1.00 41.37           C  
ANISOU 2026  CD1 TYR C 915     5193   5322   5203    123    653    199       C  
ATOM   2027  CD2 TYR C 915     -36.539 -23.665  42.188  1.00 40.90           C  
ANISOU 2027  CD2 TYR C 915     5091   5309   5140    106    583    180       C  
ATOM   2028  CE1 TYR C 915     -37.840 -26.144  42.424  1.00 40.66           C  
ANISOU 2028  CE1 TYR C 915     5129   5241   5075    101    649    173       C  
ATOM   2029  CE2 TYR C 915     -37.732 -23.760  42.923  1.00 42.43           C  
ANISOU 2029  CE2 TYR C 915     5311   5512   5299     84    580    155       C  
ATOM   2030  CZ  TYR C 915     -38.389 -24.999  43.035  1.00 44.25           C  
ANISOU 2030  CZ  TYR C 915     5575   5725   5512     82    611    152       C  
ATOM   2031  OH  TYR C 915     -39.556 -25.088  43.736  1.00 48.77           O  
ANISOU 2031  OH  TYR C 915     6169   6308   6051     60    604    127       O  
ATOM   2032  N   PHE C 916     -33.066 -22.178  39.370  1.00 38.30           N  
ANISOU 2032  N   PHE C 916     4659   4965   4926    153    586    227       N  
ATOM   2033  CA  PHE C 916     -31.720 -21.636  39.207  1.00 41.02           C  
ANISOU 2033  CA  PHE C 916     4965   5309   5311    170    573    255       C  
ATOM   2034  C   PHE C 916     -30.729 -22.154  40.268  1.00 43.72           C  
ANISOU 2034  C   PHE C 916     5289   5652   5669    187    551    297       C  
ATOM   2035  O   PHE C 916     -29.531 -22.176  39.986  1.00 42.44           O  
ANISOU 2035  O   PHE C 916     5098   5479   5547    210    556    331       O  
ATOM   2036  CB  PHE C 916     -31.777 -20.095  39.203  1.00 42.26           C  
ANISOU 2036  CB  PHE C 916     5099   5490   5467    154    540    236       C  
ATOM   2037  CG  PHE C 916     -32.389 -19.474  37.956  1.00 42.32           C  
ANISOU 2037  CG  PHE C 916     5112   5494   5471    147    562    208       C  
ATOM   2038  CD1 PHE C 916     -33.746 -19.082  37.929  1.00 42.64           C  
ANISOU 2038  CD1 PHE C 916     5173   5549   5478    124    559    173       C  
ATOM   2039  CD2 PHE C 916     -31.623 -19.359  36.777  1.00 48.04           C  
ANISOU 2039  CD2 PHE C 916     5822   6203   6229    162    588    218       C  
ATOM   2040  CE1 PHE C 916     -34.288 -18.528  36.777  1.00 44.50           C  
ANISOU 2040  CE1 PHE C 916     5412   5786   5710    117    577    150       C  
ATOM   2041  CE2 PHE C 916     -32.183 -18.798  35.638  1.00 51.03           C  
ANISOU 2041  CE2 PHE C 916     6207   6580   6600    153    608    193       C  
ATOM   2042  CZ  PHE C 916     -33.508 -18.378  35.638  1.00 47.14           C  
ANISOU 2042  CZ  PHE C 916     5733   6105   6072    131    601    160       C  
ATOM   2043  N   HIS C 917     -31.229 -22.556  41.455  1.00 45.50           N  
ANISOU 2043  N   HIS C 917     5532   5892   5863    176    526    297       N  
ATOM   2044  CA  HIS C 917     -30.410 -22.957  42.614  1.00 48.05           C  
ANISOU 2044  CA  HIS C 917     5841   6221   6191    189    498    339       C  
ATOM   2045  C   HIS C 917     -31.012 -24.203  43.237  1.00 48.50           C  
ANISOU 2045  C   HIS C 917     5933   6266   6227    196    517    351       C  
ATOM   2046  O   HIS C 917     -32.176 -24.575  43.092  1.00 51.86           O  
ANISOU 2046  O   HIS C 917     6397   6685   6622    181    541    318       O  
ATOM   2047  CB  HIS C 917     -30.366 -21.821  43.661  1.00 45.42           C  
ANISOU 2047  CB  HIS C 917     5492   5922   5842    169    442    335       C  
ATOM   2048  CG  HIS C 917     -29.877 -20.502  43.118  1.00 48.09           C  
ANISOU 2048  CG  HIS C 917     5800   6271   6200    160    427    320       C  
ATOM   2049  ND1 HIS C 917     -30.728 -19.442  42.871  1.00 49.90           N  
ANISOU 2049  ND1 HIS C 917     5988   6497   6475    178    424    350       N  
ATOM   2050  CD2 HIS C 917     -28.623 -20.075  42.743  1.00 48.49           C  
ANISOU 2050  CD2 HIS C 917     5856   6332   6235    137    421    281       C  
ATOM   2051  CE1 HIS C 917     -29.978 -18.444  42.402  1.00 48.78           C  
ANISOU 2051  CE1 HIS C 917     5828   6363   6342    164    415    327       C  
ATOM   2052  NE2 HIS C 917     -28.697 -18.763  42.274  1.00 47.34           N  
ANISOU 2052  NE2 HIS C 917     5673   6188   6122    141    413    285       N  
HETATM 2053  C1  UNK   900     -48.154  -4.577  35.087  1.00  0.00           C  
HETATM 2054  N1  UNK   900     -45.112  -1.461  35.190  1.00  0.00           N  
HETATM 2055  C2  UNK   900     -45.091  -2.628  34.595  1.00  0.00           C  
HETATM 2056  C3  UNK   900     -47.150  -3.617  35.438  1.00  0.00           C  
HETATM 2057  C4  UNK   900     -48.009  -5.951  34.838  1.00  0.00           C  
HETATM 2058  C5  UNK   900     -49.245  -6.422  34.404  1.00  0.00           C  
HETATM 2059  C6  UNK   900     -49.506  -4.309  34.936  1.00  0.00           C  
HETATM 2060  N2  UNK   900     -46.089  -3.602  34.599  1.00  0.00           N  
HETATM 2061  O1  UNK   900     -50.155  -5.425  34.528  1.00  0.00           O  
HETATM 2062  C7  UNK   900     -44.003  -0.800  34.909  1.00  0.00           C  
HETATM 2063  N3  UNK   900     -43.055  -1.336  34.164  1.00  0.00           N  
HETATM 2064  C8  UNK   900     -48.264 -10.711  31.937  1.00  0.00           C  
HETATM 2065  S1  UNK   900     -43.643  -2.869  33.683  1.00  0.00           S  
HETATM 2066  C9  UNK   900     -49.732  -7.693  33.793  1.00  0.00           C  
HETATM 2067  C10 UNK   900     -43.807   0.631  35.389  1.00  0.00           C  
HETATM 2068  C11 UNK   900     -49.262  -9.750  32.577  1.00  0.00           C  
HETATM 2069  C12 UNK   900     -48.820  -8.596  33.238  1.00  0.00           C  
HETATM 2070  O2  UNK   900     -47.326  -2.856  36.393  1.00  0.00           O  
HETATM 2071  C13 UNK   900     -44.040   0.863  36.884  1.00  0.00           C  
HETATM 2072  F1  UNK   900     -47.153 -10.082  31.579  1.00  0.00           F  
HETATM 2073  F2  UNK   900     -47.948 -11.669  32.807  1.00  0.00           F  
HETATM 2074  F3  UNK   900     -48.752 -11.270  30.837  1.00  0.00           F  
HETATM 2075  O3  UNK   900     -43.104   1.130  37.636  1.00  0.00           O  
HETATM 2076  C14 UNK   900     -50.354  -3.071  35.043  1.00  0.00           C  
HETATM 2077  C15 UNK   900     -50.636  -9.997  32.482  1.00  0.00           C  
HETATM 2078  C16 UNK   900     -51.104  -7.961  33.690  1.00  0.00           C  
HETATM 2079  C17 UNK   900     -51.553  -9.107  33.036  1.00  0.00           C  
HETATM 2080  C18 UNK   900     -45.471   0.804  37.407  1.00  0.00           C  
CONECT 2053 2056 2057 2059
CONECT 2054 2055 2062
CONECT 2055 2054 2060 2065
CONECT 2056 2053 2060 2070
CONECT 2057 2053 2058
CONECT 2058 2057 2061 2066
CONECT 2059 2053 2061 2076
CONECT 2060 2055 2056
CONECT 2061 2058 2059
CONECT 2062 2054 2063 2067
CONECT 2063 2062 2065
CONECT 2064 2068 2072 2073 2074
CONECT 2065 2055 2063
CONECT 2066 2058 2069 2078
CONECT 2067 2062 2071
CONECT 2068 2064 2069 2077
CONECT 2069 2066 2068
CONECT 2070 2056
CONECT 2071 2067 2075 2080
CONECT 2072 2064
CONECT 2073 2064
CONECT 2074 2064
CONECT 2075 2071
CONECT 2076 2059
CONECT 2077 2068 2079
CONECT 2078 2066 2079
CONECT 2079 2077 2078
CONECT 2080 2071
END
